# Supplementary material for: Adoption and income effects of new agricultural technology on family farms in China
Source: PLoS One. 2022 Apr 26;17(4):e0267101. doi: 10.1371/journal.pone.0267101 (PMC9041835; doi:10.1371/journal.pone.0267101)
Supplement: S1 Data — (XLSX) [file pone.0267101.s001.xlsx]

## Sheet: Sheet1
age	education	family labors	years of farming	training experience	total income(ten thousand yuan)	per capita income (ten thousand yuan per capita)	farm size	adoption of new technology	cooperative membership	loans	model family farm	contract farming	internet use	past career	government extensions	province	year	number of technologies adopted	technology adopted-x1	technology adopted-x2	technology adopted-x3	technology adopted-x4	technology adopted-x5	technology adopted-x6	technology adopted-x7	access to information（iv）
43	4	2	3	1	15	7.5	311	1	1	0	0	0	1	0	1	HB	2017	3	1	1	0	0	0	1	0	0
39	4	2	23	1	230	115	481	1	0	1	0	0	1	1	1	HB	2017	2	1	0	0	0	0	1	0	1
50	4	2	20	1	63	31.5	571	1	1	1	1	0	1	1	1	HB	2017	2	0	1	0	1	0	0	0	1
56	4	2	30	1	155	77.5	296	1	0	0	1	0	3	1	1	HB	2017	4	1	0	1	1	0	1	0	0
58	4	4	37	1	37.6	9.4	361	1	1	0	0	1	1	1	1	HB	2017	2	1	0	0	1	0	0	0	1
57	4	2	37	1	38	19	171	1	1	0	1	0	1	1	1	HB	2017	3	0	1	0	0	1	1	0	1
52	4	2	7	1	54	27	81	1	1	1	1	0	1	0	1	HB	2017	7	1	1	1	1	1	1	1	1
47	5	2	22	1	300	150	501	1	0	1	0	0	2	0	1	AH	2017	2	0	1	0	0	1	0	0	0
54	3	3	34	1	204.5	68.1667	301	1	1	1	1	0	2	1	1	AH	2017	1	0	0	0	0	1	0	0	0
49	4	1	30	1	145	145	67	0	0	1	1	0	1	1	1	HB	2017	0	0	0	0	0	0	0	0	0
60	2	3	28	1	28.91	9.63667	196	1	1	1	1	0	3	1	1	AH	2017	3	0	0	1	1	1	0	0	0
58	4	2	37	1	6.7	3.35	203	1	0	1	0	0	1	0	0	AH	2017	2	1	0	0	1	0	0	0	0
58	3	3	12	0	8.1	2.7	151	0	0	0	0	0	2	1	1	HB	2017	0	0	0	0	0	0	0	0	0
46	3	2	15	1	4.22	2.11	212	1	0	1	1	0	1	1	1	AH	2017	1	0	0	0	0	1	0	0	0
44	3	2	3	1	210	105	1301	1	1	1	0	0	1	1	1	AH	2017	5	1	1	1	1	1	0	0	0
49	4	6	6	1	50	8.33333	101	0	0	0	1	0	3	1	1	HB	2017	0	0	0	0	0	0	0	0	0
58	3	3	30	1	27	9	26	1	0	1	0	0	1	1	1	HB	2017	3	1	0	0	1	1	0	0	0
53	4	2	40	1	14.5	7.25	181	0	0	0	0	0	1	1	1	HB	2017	0	0	0	0	0	0	0	0	1
52	6	2	30	1	25.2	12.6	96	1	1	0	1	0	1	0	1	HB	2017	1	1	0	0	0	0	0	0	0
38	4	1	10	1	34	34	161	1	0	0	1	0	3	1	1	HB	2017	3	1	0	1	1	0	0	0	0
52	4	4	12	1	18	4.5	791	1	0	1	0	0	1	0	1	HB	2017	1	1	0	0	0	0	0	0	0
55	4	2	20	0	26	13	89	1	1	0	0	0	2	0	1	HB	2017	1	1	0	0	0	0	0	0	0
46	4	3	10	1	30	10	121	1	1	0	0	0	2	1	1	HB	2017	2	0	1	0	0	0	0	1	0
52	4	3	20	1	56	18.6667	94	0	0	1	1	0	1	1	1	HB	2017	0	0	0	0	0	0	0	0	0
64	2	4	40	0	12	3	131	1	0	0	1	0	3	1	1	HB	2017	2	1	0	0	1	0	0	0	0
45	4	4	10	0	45	11.25	52	0	0	1	0	0	1	1	0	HB	2017	0	0	0	0	0	0	0	0	0
46	4	1	15	1	4	4	111	0	0	1	0	0	2	0	1	HB	2017	0	0	0	0	0	0	0	0	0
43	4	3	22	1	16	5.33333	127	1	0	0	1	0	1	1	1	HB	2017	2	1	0	0	1	0	0	0	1
37	5	3	7	1	316	105.333	219	1	0	0	0	1	2	0	1	HB	2017	3	1	1	0	0	0	0	1	0
60	4	2	24	1	6.4	3.2	104	0	0	0	0	0	3	0	1	HB	2017	0	0	0	0	0	0	0	0	0
51	4	4	4	1	43	10.75	181	0	0	1	1	0	2	1	1	HB	2017	0	0	0	0	0	0	0	0	0
51	5	2	26	1	16.6	8.3	297	1	1	1	1	0	1	0	1	HB	2017	2	0	0	0	0	1	1	0	0
52	4	5	7	1	85	17	300	1	0	1	1	1	1	0	1	HB	2017	4	1	0	0	0	1	1	1	1
43	3	2	11	1	38.5	19.25	261	1	1	0	1	1	1	1	1	HB	2017	2	0	0	0	1	0	0	1	0
54	4	2	10	1	30	15	301	0	1	0	1	0	3	1	1	HB	2017	0	0	0	0	0	0	0	0	0
59	4	5	30	1	150	30	661	1	0	1	1	0	2	1	1	HB	2017	6	1	0	1	1	1	1	1	1
52	4	2	6	0	20	10	296	0	0	1	1	0	2	1	1	HB	2017	0	0	0	0	0	0	0	0	0
67	5	2	6	1	425	212.5	1147	1	1	0	1	0	1	0	1	HB	2017	1	1	0	0	0	0	0	0	0
50	3	2	25	1	0	0	263	1	0	1	1	0	1	1	1	HB	2017	4	1	1	1	1	0	0	0	0
63	3	2	2	1	60	30	431	0	0	1	1	0	3	1	1	HB	2017	0	0	0	0	0	0	0	0	0
54	4	2	30	1	59	29.5	341	1	1	1	1	1	1	1	1	HB	2017	5	1	1	0	1	1	1	0	0
44	5	5	20	1	120	24	951	1	1	1	1	1	1	1	1	HB	2017	5	1	0	0	1	1	1	1	1
52	4	3	13	1	88.3	29.4333	391	1	0	0	1	0	1	1	1	HB	2017	2	0	1	0	0	0	1	0	0
49	6	6	5	1	102	17	174	1	0	1	0	1	1	1	1	HB	2017	3	0	0	0	0	1	1	1	1
58	3	2	35	1	95	47.5	631	1	0	0	1	0	1	1	1	HB	2017	2	1	0	0	0	0	1	0	1
51	5	2	25	1	30	15	1201	0	1	1	1	0	3	1	1	HB	2017	0	0	0	0	0	0	0	0	0
50	4	2	4	1	50.36	25.18	651	0	1	1	0	0	1	1	1	HB	2017	0	0	0	0	0	0	0	0	0
58	4	2	11	1	29.1	14.55	358	0	0	1	1	0	3	1	1	HB	2017	0	0	0	0	0	0	0	0	0
53	4	2	24	1	103	51.5	532	0	1	0	0	0	2	1	1	HB	2017	0	0	0	0	0	0	0	0	0
47	4	2	10	0	35	17.5	171	1	1	0	0	1	1	1	1	HB	2017	5	1	0	0	1	1	1	1	0
41	5	2	5	1	230	115	1971	1	1	1	1	1	2	0	1	HB	2017	2	0	0	0	0	0	1	1	0
50	4	2	3	1	21.5	10.75	251	0	1	1	1	0	1	1	1	HB	2017	0	0	0	0	0	0	0	0	0
56	5	2	15	0	93	46.5	461	1	1	1	0	0	2	1	1	HB	2017	4	1	1	1	1	0	0	0	0
41	6	4	30	1	300	75	211	1	1	0	1	1	1	1	1	HB	2017	2	0	0	0	0	0	1	1	0
47	5	2	7	1	30.4	15.2	244	1	0	0	1	0	2	0	0	HB	2017	1	1	0	0	0	0	0	0	1
52	3	3	20	1	27	9	81	1	1	1	0	0	1	1	1	HB	2017	2	1	0	0	1	0	0	0	1
40	3	5	20	1	94	18.8	681	1	1	0	1	0	2	1	1	HB	2017	4	1	1	1	1	0	0	0	0
36	5	2	6	1	42	21	501	1	0	1	0	0	1	1	1	HB	2017	5	1	1	0	0	1	1	1	0
56	4	3	20	0	37	12.3333	124	1	0	1	0	0	1	1	1	HB	2017	1	1	0	0	0	0	0	0	1
73	3	4	50	1	23	5.75	103	1	0	1	1	0	1	1	1	HB	2017	4	1	1	0	0	1	0	1	1
54	4	4	28	1	171	42.75	439	1	0	1	1	0	1	1	1	HB	2017	5	1	0	1	0	1	1	1	1
61	4	3	30	1	8.75	2.91667	271	1	1	0	1	0	2	0	1	HB	2017	2	0	0	0	1	1	0	0	0
51	3	4	15	1	111	27.75	313	1	0	1	1	0	3	1	1	HB	2017	3	0	0	1	0	0	1	1	0
57	4	1	30	1	60.3	60.3	87	0	1	0	0	0	3	1	1	HB	2017	0	0	0	0	0	0	0	0	0
44	4	3	10	1	30	10	231	1	1	1	1	0	2	1	1	HB	2017	2	0	0	0	1	0	1	0	1
38	3	5	6	0	60	12	296	0	0	1	1	0	2	1	1	HB	2017	0	0	0	0	0	0	0	0	0
29	4	3	4	1	15	5	21	1	0	1	1	0	3	1	1	HB	2017	1	0	0	0	1	0	0	0	0
43	4	3	20	1	31	10.3333	256.81	1	0	1	1	0	1	1	1	HB	2017	5	1	1	0	1	0	1	1	0
57	3	4	20	1	50.1	12.525	181	1	0	0	0	0	1	1	1	HB	2017	6	1	1	0	1	1	1	1	1
43	4	4	14	1	60	15	861	1	1	1	1	0	1	1	1	HB	2017	2	1	1	0	0	0	0	0	1
54	4	2	35	1	30.9	15.45	301	1	1	1	1	0	1	1	1	HB	2017	4	1	0	1	0	0	1	1	1
48	4	2	12	1	45	22.5	151.6	1	0	0	1	1	3	1	1	HB	2017	5	1	0	1	1	1	0	1	0
50	4	1	20	1	27.5	27.5	481	1	1	0	1	1	1	1	1	HB	2017	3	1	0	1	1	0	0	0	0
50	5	4	30	1	574.8	143.7	886	1	1	1	1	0	1	0	1	HB	2017	4	1	1	0	1	0	1	0	1
63	2	4	6	0	68	17	501	1	0	1	1	0	3	1	1	HB	2017	1	0	0	0	0	0	0	1	1
54	4	3	20	0	248.2	82.7333	876	1	1	1	1	1	2	1	1	HB	2017	2	1	0	0	0	0	0	1	0
63	4	3	40	1	33.1	11.0333	311	1	0	1	1	0	2	1	1	HB	2017	6	1	1	1	1	1	0	1	1
52	5	3	32	1	26	8.66667	105	1	0	1	1	0	2	0	1	HB	2017	1	1	0	0	0	0	0	0	0
57	3	3	25	1	33.2	11.0667	58	1	0	1	0	0	3	1	1	HB	2017	2	1	0	0	0	0	1	0	0
45	4	2	10	0	59.2	29.6	301	1	0	0	1	0	2	1	1	HB	2017	2	1	0	0	0	1	0	0	0
50	3	2	3	0	3	1.5	81	0	0	1	0	0	3	1	1	HB	2017	0	0	0	0	0	0	0	0	0
65	3	4	15	1	40	10	501	1	0	1	1	0	1	1	1	HB	2017	4	0	1	1	0	0	1	1	1
51	4	2	30	1	32.6	16.3	361	0	0	1	0	0	1	1	1	HB	2017	0	0	0	0	0	0	0	0	0
57	4	4	30	1	18	4.5	401	1	1	0	1	0	2	1	1	HB	2017	1	1	0	0	0	0	0	0	0
59	4	2	20	1	30	15	176	1	0	1	1	0	3	1	1	HB	2017	1	0	0	1	0	0	0	0	0
56	4	4	36	1	6	1.5	151	1	1	1	1	0	1	0	1	HB	2017	3	1	0	0	0	0	1	1	0
48	5	2	27	1	51.52	25.76	231	1	0	1	0	0	2	1	1	HB	2017	2	1	0	1	0	0	0	0	0
44	6	2	20	1	0	0	61	0	0	0	0	0	2	0	0	HB	2017	0	0	0	0	0	0	0	0	0
55	4	2	30	1	30.4	15.2	216	1	0	0	1	0	1	1	1	HB	2017	3	1	0	1	1	0	0	0	1
49	2	2	10	1	77	38.5	196	1	1	1	1	0	2	1	1	HB	2017	1	1	0	0	0	0	0	0	0
47	4	1	18	0	83	83	1501	1	0	1	1	1	2	1	1	HB	2017	3	1	1	1	0	0	0	0	1
57	3	6	30	0	41.64	6.94	31	1	0	1	0	0	3	1	1	HB	2017	2	1	0	0	0	1	0	0	0
61	6	3	3	1	111.3	37.1	231	1	1	1	1	0	3	1	1	HB	2017	1	0	0	0	0	0	1	0	0
36	4	4	3	1	0.2	0.05	221	1	0	0	1	0	1	1	1	HB	2017	2	0	0	0	0	1	0	1	0
55	4	6	30	1	15	2.5	261	1	1	1	0	0	3	1	1	HB	2017	1	0	0	0	0	1	0	0	0
59	4	2	20	0	88.96	44.48	78	0	0	1	0	0	2	1	1	HB	2017	0	0	0	0	0	0	0	0	0
39	5	5	10	1	42.5	8.5	151	1	1	0	1	0	1	0	1	HB	2017	1	0	0	0	1	0	0	0	0
39	4	3	5	0	24.22	8.07333	141	1	1	1	1	0	1	1	1	HB	2017	2	0	0	1	0	1	0	0	0
54	3	5	20	1	12.88	2.576	57	1	1	1	1	0	2	1	1	HB	2017	2	1	0	0	0	1	0	0	1
56	3	3	30	1	104	34.6667	681	1	0	1	1	0	3	1	1	HB	2017	2	1	0	0	0	0	1	0	1
57	5	3	37	1	12	4	131	0	0	0	0	0	3	1	1	HB	2017	0	0	0	0	0	0	0	0	0
47	3	2	7	1	240	120	301	1	1	0	1	1	1	1	1	HB	2017	3	1	0	0	0	1	1	0	0
49	4	2	10	1	58	29	111	1	0	0	1	0	1	1	1	HB	2017	3	1	0	1	1	0	0	0	0
45	3	4	10	0	4.8	1.2	81	1	0	1	0	0	1	0	1	HB	2017	1	1	0	0	0	0	0	0	1
47	3	2	10	1	60	30	51	1	1	0	1	0	1	1	1	HB	2017	2	1	0	0	1	0	0	0	0
39	3	6	9	1	200	33.3333	261	1	0	0	1	0	2	1	1	HB	2017	3	0	1	0	0	1	1	0	0
47	4	2	28	1	6.9	3.45	221	1	0	1	1	0	1	1	1	HB	2017	4	0	0	0	1	1	1	1	0
43	5	3	20	1	210	70	1029	1	1	0	1	1	2	0	1	HB	2017	2	1	0	0	0	1	0	0	0
47	4	3	8	1	18.7	6.23333	156	0	0	0	1	0	1	1	1	HB	2017	0	0	0	0	0	0	0	0	0
56	3	2	35	0	24.8	12.4	164	1	0	0	0	0	3	1	1	HB	2017	1	1	0	0	0	0	0	0	0
51	3	2	30	1	10	5	51	0	0	1	0	0	2	1	1	HB	2017	0	0	0	0	0	0	0	0	0
43	3	2	22	1	21	10.5	84	1	1	0	1	0	2	1	1	HB	2017	4	1	1	1	1	0	0	0	0
43	4	3	3	1	599	199.667	701	1	0	0	1	0	1	1	1	HB	2017	1	1	0	0	0	0	0	0	0
40	3	2	18	1	32	16	77	1	1	1	0	1	1	1	1	HB	2017	5	1	0	1	1	0	1	1	1
47	5	2	26	1	19	9.5	76	1	0	1	0	0	1	0	1	HB	2017	2	1	0	0	1	0	0	0	1
57	3	2	38	1	21.7	10.85	101	1	1	0	1	0	1	1	1	HB	2017	2	1	0	0	0	0	0	1	1
44	3	2	10	1	194.3	97.15	218	1	1	0	1	1	1	1	1	HB	2017	4	1	0	0	0	1	1	1	0
36	3	3	3	1	27	9	81	1	1	1	1	0	1	1	1	HB	2017	1	0	0	1	0	0	0	0	0
54	5	3	35	0	129	43	221	0	0	1	1	0	1	1	1	HB	2017	0	0	0	0	0	0	0	0	0
62	4	2	42	1	45	22.5	77	1	0	0	0	0	1	1	1	HB	2017	4	1	0	1	1	1	0	0	1
51	5	2	5	0	233	116.5	886	1	0	1	0	1	1	1	1	HB	2017	2	0	0	1	1	0	0	0	0
45	3	2	24	1	14.7	7.35	31	1	1	0	0	0	1	1	1	HB	2017	5	1	0	1	1	0	1	1	1
42	4	2	10	0	31.314	15.657	199	1	0	0	0	0	1	1	1	HB	2017	1	0	0	1	0	0	0	0	0
54	3	2	30	1	113.2	56.6	231	0	0	0	1	0	2	1	1	HB	2017	0	0	0	0	0	0	0	0	0
64	3	1	40	1	44	44	481	1	1	0	1	0	1	1	1	HB	2017	2	1	0	1	0	0	0	0	0
47	3	3	24	1	11	3.66667	228	0	0	1	1	0	1	1	1	HB	2017	0	0	0	0	0	0	0	0	0
57	4	2	10	0	40	20	151	1	0	0	1	0	1	1	1	HB	2017	3	1	0	0	1	1	0	0	1
52	4	3	30	1	100	33.3333	191	0	0	1	0	0	1	0	1	HB	2017	0	0	0	0	0	0	0	0	0
40	3	2	7	1	317.02	158.51	1001	1	1	1	0	0	1	1	1	HB	2017	1	0	0	0	0	0	1	0	1
37	3	2	2	1	105.5	52.75	201	1	0	0	0	0	1	0	1	HB	2017	2	0	0	0	1	0	1	0	0
51	5	2	27	1	108	54	361	1	1	1	1	1	1	0	1	HB	2017	5	1	0	1	1	0	1	1	0
56	4	2	7	0	1.7	0.85	67	0	0	1	0	0	3	0	1	HB	2017	0	0	0	0	0	0	0	0	0
57	4	2	21	1	286.8	143.4	187	1	1	0	1	0	1	1	1	HB	2017	5	0	1	1	0	1	1	1	0
49	3	2	10	0	60	30	561	1	0	0	0	0	3	1	0	HB	2017	1	0	0	0	0	0	1	0	0
40	6	4	16	1	375	93.75	351	1	1	1	0	1	2	1	1	HB	2017	4	1	0	0	1	0	1	1	0
56	4	3	38	1	45	15	97	1	0	0	0	0	1	1	1	HB	2017	3	0	1	0	0	1	1	0	0
56	4	2	9	0	80	40	146	1	0	0	1	0	2	1	1	HB	2017	1	1	0	0	0	0	0	0	1
44	4	4	15	1	68.4	17.1	77	1	0	1	1	1	1	1	1	HB	2017	2	1	0	0	0	1	0	0	0
50	3	2	30	1	128	64	217	1	1	1	1	0	2	1	1	HB	2017	4	1	0	0	1	0	1	1	0
57	3	2	23	1	10	5	51	1	0	0	1	0	1	1	1	HB	2017	2	1	0	0	1	0	0	0	0
45	4	2	8	1	60	30	821	1	1	1	1	1	1	1	1	HB	2017	3	1	0	0	0	0	1	1	1
35	3	2	14	0	280	140	1446	1	0	1	1	0	1	1	1	AH	2017	2	1	0	0	1	0	0	0	0
30	3	4	10	1	78	19.5	501	1	0	1	0	1	3	1	1	AH	2017	2	0	0	0	0	0	1	1	0
56	3	3	30	1	431.3	143.767	1991	1	1	1	1	0	3	1	1	AH	2017	2	0	0	1	0	0	1	0	1
58	4	2	15	0	19.5	9.75	131	1	0	1	1	0	1	1	1	AH	2017	3	1	0	1	1	0	0	0	1
52	2	1	32	1	33	33	141	1	1	1	1	1	1	1	1	AH	2017	3	0	0	0	1	1	0	1	0
53	3	3	30	1	56.4	18.8	391	1	1	1	1	1	1	1	1	AH	2017	5	1	0	1	1	1	1	0	0
38	4	2	10	1	200	100	381	1	0	1	1	0	2	1	1	AH	2017	2	0	1	0	0	0	1	0	0
52	3	2	25	1	120	60	121	0	1	1	1	0	1	1	1	AH	2017	0	0	0	0	0	0	0	0	0
48	3	2	30	1	20	10	171	0	0	0	1	0	2	1	1	AH	2017	0	0	0	0	0	0	0	0	0
61	3	4	40	0	0.3	0.075	301	0	0	0	0	0	3	1	1	AH	2017	0	0	0	0	0	0	0	0	0
54	3	2	30	0	55	27.5	311	0	0	1	1	0	3	1	1	AH	2017	0	0	0	0	0	0	0	0	0
56	2	2	35	1	38	19	126	1	1	1	1	0	3	1	1	AH	2017	2	0	0	1	1	0	0	0	1
52	3	2	30	1	74.8	37.4	351	1	1	1	1	0	1	1	1	AH	2017	3	0	0	1	1	0	0	1	0
50	5	2	30	1	54.894	27.447	230.73	1	0	1	1	1	2	1	1	AH	2017	6	1	0	1	1	1	1	1	0
47	1	2	7	0	94	47	131	0	0	0	0	0	2	0	1	AH	2017	0	0	0	0	0	0	0	0	0
47	3	1	7	1	43.056	43.056	411	1	1	1	1	0	2	1	1	AH	2017	2	0	1	0	0	0	1	0	1
49	2	2	35	1	43.04	21.52	261	0	0	1	1	0	3	1	1	AH	2017	0	0	0	0	0	0	0	0	0
54	5	3	33	1	8.9	2.96667	321	1	1	1	0	0	2	1	1	AH	2017	1	0	0	0	0	0	0	1	0
35	3	4	10	0	107	26.75	551	1	0	1	1	0	1	1	1	AH	2017	6	1	1	1	1	1	1	0	0
59	3	2	40	0	8.7	4.35	56	1	0	0	0	0	3	1	1	AH	2017	4	1	0	1	1	0	1	0	0
55	2	2	9	1	11.768	5.884	105	1	0	0	1	0	3	1	1	AH	2017	1	1	0	0	0	0	0	0	0
49	3	2	27	1	47.25	23.625	244	1	1	1	1	0	2	1	1	AH	2017	2	0	0	0	0	1	1	0	0
58	3	4	20	0	50	12.5	201	1	1	1	0	0	1	1	1	AH	2017	3	1	0	1	1	0	0	0	0
58	2	6	30	1	35	5.83333	241	0	1	1	1	0	1	1	1	AH	2017	0	0	0	0	0	0	0	0	0
48	3	2	4	1	41.57	20.785	346	1	0	1	0	0	1	1	1	AH	2017	4	0	0	0	1	1	1	1	1
48	3	2	15	1	25	12.5	301	1	0	0	0	0	3	1	1	AH	2017	3	1	0	1	1	0	0	0	0
48	3	2	12	1	29.02	14.51	123.8	1	0	0	0	1	3	1	1	AH	2017	1	1	0	0	0	0	0	0	0
47	3	2	28	1	131	65.5	204.5	0	1	1	1	0	3	1	1	AH	2017	0	0	0	0	0	0	0	0	0
47	3	1	25	1	37.7	37.7	391	1	0	0	0	0	3	1	1	AH	2017	4	1	0	1	1	0	0	1	0
51	3	2	26	1	24.4005	12.2003	105	1	0	1	0	1	3	1	1	AH	2017	3	1	0	0	0	1	0	1	0
58	4	3	30	1	58.42	19.4733	246.5	1	1	1	1	0	1	1	1	AH	2017	2	0	0	1	1	0	0	0	0
57	2	2	25	1	22.425	11.2125	121	1	0	0	0	0	3	1	1	AH	2017	1	1	0	0	0	0	0	0	0
43	3	1	4	1	120	120	901	0	1	1	0	0	1	1	1	AH	2017	0	0	0	0	0	0	0	0	0
48	4	2	27	1	100	50	501	1	0	1	1	1	1	1	1	AH	2017	1	0	0	0	0	0	1	0	0
43	3	2	20	0	28.5	14.25	201	1	0	1	1	0	1	1	1	AH	2017	1	0	0	1	0	0	0	0	0
69	1	1	50	0	10.8	10.8	101	1	0	0	0	0	3	1	1	AH	2017	3	1	0	1	1	0	0	0	1
45	3	2	15	1	20.25	10.125	166	1	1	0	1	0	2	1	1	AH	2017	3	1	0	1	1	0	0	0	0
45	3	2	12	1	33	16.5	181	0	0	0	0	0	1	1	1	AH	2017	0	0	0	0	0	0	0	0	0
46	5	2	20	1	35	17.5	104	1	0	0	1	0	1	0	1	AH	2017	1	0	0	0	0	0	1	0	1
54	4	4	8	1	118.57	29.6425	658.85	1	1	1	1	0	1	0	1	AH	2017	6	1	0	1	1	1	1	1	0
58	2	3	40	0	38	12.6667	131	0	0	1	0	1	3	1	1	AH	2017	0	0	0	0	0	0	0	0	0
49	3	3	7	1	200	66.6667	301	1	1	1	1	0	3	1	1	AH	2017	1	0	0	1	0	0	0	0	0
54	2	2	10	1	25.27	12.635	131	1	1	0	0	0	3	0	1	AH	2017	2	1	0	0	1	0	0	0	0
51	3	2	30	1	37	18.5	161	0	0	1	0	1	2	1	1	AH	2017	0	0	0	0	0	0	0	0	0
55	3	4	35	1	101	25.25	401	1	1	1	1	0	3	1	1	AH	2017	2	1	0	0	1	0	0	0	0
51	2	2	35	0	30	15	141	1	0	1	1	1	1	1	1	AH	2017	2	1	0	0	1	0	0	0	0
56	3	3	30	1	40	13.3333	247	1	0	1	1	0	1	1	1	AH	2017	2	1	0	0	0	1	0	0	0
48	3	2	20	1	23.4	11.7	151	1	0	0	0	0	3	1	1	AH	2017	5	1	0	1	1	1	1	0	0
51	4	2	5	1	2.5	1.25	341	1	0	1	1	0	1	1	1	AH	2017	6	1	1	0	1	1	1	1	1
54	3	3	34	0	46	15.3333	401	0	1	1	0	0	1	1	1	AH	2017	0	0	0	0	0	0	0	0	0
45	3	2	10	1	100	50	131	1	1	1	1	0	3	1	1	AH	2017	2	1	0	0	0	1	0	0	0
47	3	2	26	1	40.252	20.126	258	0	0	1	0	0	2	1	1	AH	2017	0	0	0	0	0	0	0	0	0
45	3	2	20	1	367.5	183.75	401	1	0	1	1	0	1	1	1	AH	2017	4	1	1	1	1	0	0	0	1
39	3	2	19	1	54.6	27.3	717.4	1	0	1	1	0	1	1	1	AH	2017	1	1	0	0	0	0	0	0	0
46	3	3	5	1	51.3	17.1	471	1	0	1	1	0	1	1	1	AH	2017	3	0	0	0	0	1	1	1	1
47	3	3	5	1	18.3	6.1	383	1	1	1	1	0	1	1	1	AH	2017	2	0	0	0	0	1	1	0	0
56	3	3	35	1	38.8	12.9333	193	1	0	1	0	0	1	1	1	AH	2017	7	1	1	1	1	1	1	1	0
49	3	2	4	1	165.5	82.75	179	1	0	0	1	0	1	1	1	AH	2017	2	0	0	0	1	0	0	1	1
40	2	4	14	1	35	8.75	401	1	0	1	0	0	3	1	0	AH	2017	1	0	0	0	0	1	0	0	0
48	4	2	3	1	326	163	1001	1	0	1	1	1	1	0	1	AH	2017	2	1	0	0	0	0	0	1	0
55	3	2	30	0	35.892	17.946	339	0	0	0	0	1	3	1	1	AH	2017	0	0	0	0	0	0	0	0	0
44	4	1	19	0	90.77	90.77	570	1	0	1	1	0	1	0	1	AH	2017	3	1	0	0	1	0	1	0	0
46	3	2	6	1	1085	542.5	218	1	1	1	1	1	1	1	1	AH	2017	2	1	0	0	0	0	0	1	0
50	4	2	28	1	16	8	71	1	0	0	0	0	1	1	1	AH	2017	1	0	0	0	0	1	0	0	0
57	3	2	11	1	70	35	651	1	0	0	1	0	3	1	1	AH	2017	1	1	0	0	0	0	0	0	0
46	4	2	20	0	130.33	65.165	201	1	0	1	1	1	1	1	1	AH	2017	1	0	0	0	0	0	1	0	0
54	4	2	20	1	80	40	401	1	0	1	1	0	1	1	1	AH	2017	7	1	1	1	1	1	1	1	1
46	3	2	23	0	22.5	11.25	132	1	1	1	0	0	1	1	1	AH	2017	2	0	1	0	1	0	0	0	1
44	4	2	10	1	13.75	6.875	321	1	1	1	1	0	2	1	1	AH	2017	7	1	1	1	1	1	1	1	1
51	3	3	32	1	184	61.3333	1001	1	0	1	0	0	1	0	1	AH	2017	5	1	1	1	1	1	0	0	0
38	3	2	7	1	2.8	1.4	105	1	0	0	0	0	3	0	1	AH	2017	2	1	0	0	0	0	1	0	0
58	4	1	37	0	130	130	411	1	1	1	1	0	1	1	1	AH	2017	3	0	0	1	0	1	0	1	1
58	2	2	40	1	54.1	27.05	201	1	1	1	0	0	3	1	1	AH	2017	1	1	0	0	0	0	0	0	0
40	5	4	20	1	52	13	143	1	1	1	1	0	2	1	1	AH	2017	2	0	0	1	1	0	0	0	0
58	4	4	30	1	30	7.5	591	0	0	1	0	0	1	1	1	AH	2017	0	0	0	0	0	0	0	0	1
44	3	2	9	0	260	130	261	1	1	1	1	1	1	1	1	AH	2017	5	1	0	0	1	1	1	1	1
49	3	2	25	1	85	42.5	251	1	0	1	1	0	3	1	1	AH	2017	3	1	0	0	1	1	0	0	0
37	5	1	12	1	7.15	7.15	671	0	0	1	1	0	1	1	1	AH	2017	0	0	0	0	0	0	0	0	0
57	4	1	34	1	75	75	281	1	1	0	1	0	2	1	1	AH	2017	3	0	0	0	0	1	1	1	0
51	2	2	30	0	316	158	551	1	0	1	0	0	1	1	1	AH	2017	4	0	0	1	1	0	1	1	1
55	2	2	47	1	15.08	7.54	91	0	0	0	1	0	3	1	1	AH	2017	0	0	0	0	0	0	0	0	0
50	4	3	27	1	46.7975	15.5992	236	0	0	0	0	0	1	1	1	AH	2017	0	0	0	0	0	0	0	0	0
46	4	2	25	0	81	40.5	281	1	0	1	1	0	1	1	1	AH	2017	3	1	1	0	0	0	0	1	1
52	3	2	30	1	115.6	57.8	456	1	1	1	1	0	3	1	1	AH	2017	1	1	0	0	0	0	0	0	0
48	4	2	17	0	57.2	28.6	327	1	0	0	1	1	1	1	1	AH	2017	7	1	1	1	1	1	1	1	1
58	3	4	27	1	33.6	8.4	261	1	0	0	0	0	2	1	1	AH	2017	6	1	1	1	1	1	1	0	1
58	3	4	40	1	17.8	4.45	130	0	1	0	0	0	3	1	1	AH	2017	0	0	0	0	0	0	0	0	0
52	3	2	30	1	88	44	401	1	1	0	1	0	1	1	1	AH	2017	4	1	1	1	1	0	0	0	1
52	3	2	25	1	40	20	201	1	1	0	1	0	3	1	1	AH	2017	1	1	0	0	0	0	0	0	0
57	4	4	20	1	114.669	28.6672	385.72	1	1	1	1	1	1	1	1	AH	2017	2	0	0	1	0	1	0	0	1
33	4	4	8	1	165	41.25	281	1	0	0	1	0	2	1	1	AH	2017	2	1	0	0	0	0	0	1	1
47	3	4	24	0	157.8	39.45	895	1	0	1	0	1	1	1	1	AH	2017	2	1	0	0	0	1	0	0	1
52	2	2	30	1	50	25	241	1	1	0	1	0	2	1	1	AH	2017	6	1	0	1	1	1	1	1	0
41	3	1	5	0	36	36	160	1	1	1	0	0	1	1	1	AH	2017	7	1	1	1	1	1	1	1	1
52	2	3	25	1	200	66.6667	1915.6	0	1	1	0	1	3	1	1	AH	2017	0	0	0	0	0	0	0	0	0
44	3	2	20	1	88	44	201	1	0	1	1	0	1	0	1	AH	2017	1	0	0	0	0	0	0	1	1
49	3	3	26	1	67	22.3333	721	1	1	1	1	0	1	1	1	AH	2017	1	0	0	0	1	0	0	0	0
66	1	2	50	1	22	11	204	0	0	0	0	0	3	1	1	AH	2017	0	0	0	0	0	0	0	0	0
48	2	2	21	1	47.5	23.75	288	0	0	1	1	0	3	1	0	AH	2017	0	0	0	0	0	0	0	0	0
54	2	2	28	1	160	80	601	1	1	0	1	0	3	1	1	AH	2017	2	0	0	0	1	1	0	0	0
55	3	3	7	1	181.92	60.64	291	1	0	0	1	0	1	0	1	AH	2017	3	1	0	0	1	0	1	0	0
45	3	4	10	1	177	44.25	1001	1	1	1	1	1	1	1	1	AH	2017	3	0	0	1	1	0	1	0	0
40	4	3	4	1	40	13.3333	151	1	1	1	1	0	1	0	1	AH	2017	2	0	1	0	0	0	1	0	0
47	2	2	20	1	60	30	251	1	1	1	0	1	1	1	1	AH	2017	4	1	0	1	1	1	0	0	0
49	2	2	10	1	49	24.5	241	1	1	1	1	0	2	1	1	AH	2017	1	0	0	0	0	0	1	0	0
59	4	1	4	1	97.5	97.5	203	1	0	1	1	0	1	1	1	AH	2017	5	1	1	0	0	1	1	1	1
42	4	4	7	1	141.74	35.435	511	1	0	1	1	0	1	1	1	AH	2017	1	0	0	0	0	0	1	0	0
55	4	3	6	1	303	101	1311	1	1	1	0	0	1	1	1	AH	2017	3	0	0	0	0	1	1	1	0
54	3	2	7	0	300	150	151	1	1	1	0	1	2	1	1	AH	2017	1	0	0	0	0	1	0	0	1
45	3	2	27	1	44.85	22.425	301	1	0	0	0	0	2	1	1	AH	2017	2	0	1	0	0	0	1	0	0
52	1	3	30	1	42.86	14.2867	361	1	1	1	1	0	3	1	1	AH	2017	3	1	0	1	0	0	0	1	0
58	3	2	40	1	60	30	437.6	1	1	1	0	1	3	1	1	AH	2017	3	1	0	1	1	0	0	0	0
49	3	2	30	1	17	8.5	101	1	1	0	1	0	1	1	1	AH	2017	2	1	0	1	0	0	0	0	0
52	5	1	7	1	25.2928	25.2928	153	1	0	0	0	0	1	0	1	AH	2017	2	1	0	0	1	0	0	0	0
49	3	2	30	1	55	27.5	311	1	1	1	1	0	2	1	1	AH	2017	5	1	1	0	0	1	1	1	0
57	3	2	30	1	47.118	23.559	281	1	1	1	1	0	3	1	1	AH	2017	1	0	1	0	0	0	0	0	0
51	3	2	30	1	137	68.5	251	1	0	1	1	0	1	1	1	AH	2017	1	0	0	0	0	0	1	0	0
42	4	4	3	1	202	50.5	893	1	0	1	1	0	1	1	1	AH	2017	2	0	1	0	0	1	0	0	0
44	3	2	20	1	78	39	588	1	0	1	1	0	2	1	1	AH	2017	2	1	0	1	0	0	0	0	0
61	4	4	40	1	61.248	15.312	114	1	0	1	0	0	2	1	1	AH	2017	2	1	1	0	0	0	0	0	0
46	3	2	10	1	73.7	36.85	356	1	0	1	1	0	2	1	1	AH	2017	3	1	0	1	1	0	0	0	1
48	2	3	26	1	41.23	13.7433	145	1	1	1	0	0	3	1	1	AH	2017	1	1	0	0	0	0	0	0	0
50	3	4	30	1	47.93	11.9825	181	1	1	1	1	1	2	1	1	AH	2017	1	1	0	0	0	0	0	0	0
57	4	1	3	1	0	0	101	1	1	1	0	0	2	1	1	AH	2017	1	0	0	0	1	0	0	0	0
47	3	3	26	0	35.6895	11.8965	228	1	0	1	1	0	3	1	1	AH	2017	1	1	0	0	0	0	0	0	0
36	5	4	3	1	0.7	0.175	221	0	0	1	0	0	1	1	1	AH	2017	0	0	0	0	0	0	0	0	0
49	3	3	20	1	200	66.6667	328	1	1	1	1	0	1	1	1	AH	2017	3	1	1	0	0	0	1	0	0
48	2	2	5	0	41.7	20.85	171	0	1	1	1	0	3	1	1	AH	2017	0	0	0	0	0	0	0	0	0
59	4	3	20	1	99.02	33.0067	305	1	0	1	0	0	3	1	1	AH	2017	3	1	0	1	1	0	0	0	0
55	4	2	30	1	75	37.5	41	0	0	1	1	0	1	1	1	AH	2017	0	0	0	0	0	0	0	0	0
57	2	2	40	1	36.7	18.35	258	1	0	1	0	0	3	1	1	AH	2017	2	1	0	0	1	0	0	0	0
32	3	4	7	1	76	19	251	1	0	1	1	0	2	1	1	AH	2017	2	0	1	0	0	0	0	1	0
48	3	2	30	1	34	17	211	1	0	0	1	0	3	1	1	AH	2017	2	0	0	0	0	1	1	0	0
45	5	1	15	1	33	33	201	1	0	1	1	0	1	1	1	AH	2017	4	1	0	0	1	1	1	0	0
42	3	4	10	0	135	33.75	681	1	1	1	0	1	1	1	1	AH	2017	6	1	1	0	1	1	1	1	0
56	3	2	30	1	25	12.5	153	0	0	0	0	0	3	1	1	AH	2017	0	0	0	0	0	0	0	0	0
52	3	2	30	1	39.38	19.69	135	1	1	1	1	1	3	1	1	AH	2017	1	0	0	0	0	0	1	0	0
45	3	5	4	1	65	13	241	1	0	1	1	1	1	1	1	AH	2017	1	1	0	0	0	0	0	0	0
54	4	2	17	1	300	150	1001	0	1	1	1	0	2	1	1	AH	2017	0	0	0	0	0	0	0	0	0
47	4	2	9	1	59.4	29.7	361	0	0	1	1	0	1	1	1	AH	2017	0	0	0	0	0	0	0	0	0
51	4	2	5	1	28.5	14.25	141.5	1	1	1	1	1	1	1	1	AH	2017	4	1	0	1	1	1	0	0	0
42	2	2	3	1	0	0	301	1	1	1	1	0	3	1	1	AH	2017	1	1	0	0	0	0	0	0	0
58	4	2	17	1	62.4	31.2	201	1	0	1	1	0	1	1	1	AH	2017	5	1	0	1	1	0	1	1	0
65	3	2	42	1	32	16	194	1	0	1	0	0	3	1	1	AH	2017	4	1	0	1	1	1	0	0	0
51	3	2	20	1	33.6	16.8	1161	1	0	0	0	0	3	1	1	AH	2017	1	1	0	0	0	0	0	0	0
57	2	2	40	1	50.2	25.1	267	0	0	1	0	0	3	1	1	AH	2017	0	0	0	0	0	0	0	0	0
55	2	2	10	1	150	75	617	1	0	1	1	0	3	1	1	AH	2017	2	0	0	1	1	0	0	0	0
51	4	4	31	1	161.2	40.3	701	1	1	1	1	0	3	1	1	AH	2017	3	1	0	0	0	1	0	1	0
51	2	2	20	0	18.042	9.021	151	1	0	1	0	0	3	1	1	AH	2017	2	0	0	1	1	0	0	0	0
50	4	1	30	1	173	173	1501	1	1	1	1	0	1	1	1	AH	2017	3	0	1	0	0	0	1	1	0
66	1	2	49	1	26.2	13.1	170.9	1	0	1	0	0	3	1	1	AH	2017	1	1	0	0	0	0	0	0	0
50	3	2	30	1	312.25	156.125	181	1	0	1	1	0	1	1	1	AH	2017	1	1	0	0	0	0	0	0	0
58	3	2	10	0	104	52	621	1	0	1	0	0	1	1	1	AH	2017	6	1	1	1	1	0	1	1	1
64	2	4	50	1	14.62	3.655	150	0	0	1	1	0	3	0	1	AH	2017	0	0	0	0	0	0	0	0	0
50	3	3	33	1	210	70	1171	1	1	1	1	0	1	1	1	AH	2017	4	1	1	0	1	1	0	0	0
49	3	2	5	1	41	20.5	151	1	0	1	1	0	3	1	1	AH	2017	3	1	0	0	1	0	0	1	0
50	3	2	10	1	83.5	41.75	387.7	1	0	1	1	0	1	1	1	AH	2017	4	1	0	0	1	1	1	0	1
46	3	2	20	1	70	35	316	1	0	1	1	0	2	0	1	AH	2017	1	0	0	0	0	0	1	0	0
51	4	2	5	1	48.8	24.4	199	1	0	1	0	1	2	1	1	AH	2017	2	0	0	0	1	1	0	0	0
54	3	2	27	0	130	65	604	1	1	1	1	1	1	1	1	AH	2017	3	1	1	0	0	0	1	0	1
58	3	1	40	0	32	32	201	0	0	1	0	0	3	1	0	AH	2017	0	0	0	0	0	0	0	0	0
44	3	2	25	1	11	5.5	191	1	0	1	0	0	2	1	1	AH	2017	1	0	0	0	1	0	0	0	1
46	3	2	30	1	29	14.5	81	0	0	0	0	0	3	1	1	AH	2017	0	0	0	0	0	0	0	0	0
38	5	1	1	1	13.5	13.5	61	1	0	1	0	0	1	1	1	AH	2017	7	1	1	1	1	1	1	1	1
56	4	2	30	1	87	43.5	351	0	0	1	0	0	2	0	1	AH	2017	0	0	0	0	0	0	0	0	0
42	5	3	7	1	0	0	104	1	0	0	0	0	1	1	1	AH	2017	6	1	0	1	1	1	1	1	0
50	3	2	28	1	51.5	25.75	228	1	0	0	1	0	2	1	1	AH	2017	1	0	0	0	1	0	0	0	0
43	5	2	24	1	41	20.5	451	0	1	1	1	0	1	0	1	AH	2017	0	0	0	0	0	0	0	0	0
48	2	3	5	1	14.5	4.83333	111	1	0	0	0	0	3	1	1	AH	2017	1	0	0	1	0	0	0	0	0
71	2	2	52	1	29.9	14.95	201	0	0	0	0	0	3	1	1	AH	2017	0	0	0	0	0	0	0	0	0
45	3	2	9	1	16	8	401	1	1	1	1	0	1	1	1	AH	2017	3	0	0	0	0	1	1	1	1
58	4	2	6	1	10.2	5.1	152.2	0	1	1	0	0	3	1	1	AH	2017	0	0	0	0	0	0	0	0	0
57	3	2	15	1	3	1.5	111	0	0	0	0	0	3	1	1	AH	2017	0	0	0	0	0	0	0	0	0
51	3	1	5	1	68	68	531	1	0	1	0	0	3	1	1	AH	2017	2	0	0	0	0	1	1	0	1
50	3	3	11	1	472.75	157.583	371	0	1	1	1	0	1	1	1	AH	2017	0	0	0	0	0	0	0	0	0
58	4	2	30	1	32.31	16.155	224	1	1	1	0	1	1	1	1	AH	2017	5	1	0	1	1	0	1	1	0
43	2	2	20	1	60	30	291	1	1	1	1	0	1	1	1	AH	2017	5	1	1	1	1	1	0	0	0
48	2	3	28	0	35	11.6667	251	0	0	0	0	0	3	1	1	AH	2017	0	0	0	0	0	0	0	0	0
55	1	3	37	1	20.8	6.93333	131	1	0	1	0	0	3	1	1	AH	2017	2	0	1	0	1	0	0	0	0
55	4	2	4	1	180	90	181	1	1	1	1	0	2	1	1	AH	2017	4	1	0	1	1	1	0	0	0
51	4	3	20	1	50	16.6667	224	1	1	1	1	1	1	1	1	AH	2017	4	1	1	0	0	1	1	0	0
45	3	1	20	0	10.5	10.5	221	1	0	1	0	0	1	1	1	AH	2017	2	0	0	0	1	0	0	1	1
54	3	2	30	1	17	8.5	151	1	0	0	0	0	3	1	1	AH	2017	6	1	0	1	1	1	1	1	0
50	4	1	5	1	24	24	181	1	1	0	0	0	1	1	1	AH	2017	1	1	0	0	0	0	0	0	0
65	1	2	45	1	28.32	14.16	161	0	1	1	0	0	3	1	1	AH	2017	0	0	0	0	0	0	0	0	0
57	3	4	40	1	38	9.5	206	1	1	1	1	1	3	1	1	AH	2017	4	1	1	0	1	1	0	0	0
44	3	3	23	1	32	10.6667	241	1	1	1	1	0	2	1	1	AH	2017	2	1	0	0	0	1	0	0	0
40	3	1	6	1	80	80	505	1	1	1	1	0	1	1	1	AH	2017	6	1	1	1	1	1	1	0	1
44	3	2	25	0	36.02	18.01	191	0	0	0	0	0	3	1	1	AH	2017	0	0	0	0	0	0	0	0	0
57	3	4	30	1	74.15	18.5375	284	1	1	1	1	1	3	1	1	AH	2017	2	1	0	0	1	0	0	0	0
53	3	4	34	1	58.42	14.605	121	1	0	1	1	0	2	1	1	AH	2017	2	1	0	0	0	0	1	0	1
52	3	2	10	1	69.4	34.7	481	1	0	1	1	0	1	1	1	AH	2017	2	1	0	0	1	0	0	0	0
45	3	3	13	1	815	271.667	321	0	1	0	1	0	3	0	1	AH	2017	0	0	0	0	0	0	0	0	0
42	3	4	8	1	65	16.25	351	1	0	1	0	1	2	1	1	AH	2017	4	1	1	1	0	0	1	0	0
49	5	2	20	0	16	8	241	1	1	1	1	0	1	1	1	AH	2017	3	1	0	1	1	0	0	0	0
58	1	2	4	0	16	8	106	0	1	1	0	0	3	1	1	AH	2017	0	0	0	0	0	0	0	0	0
57	2	3	36	0	22	7.33333	111	1	0	1	0	0	2	1	1	AH	2017	2	1	0	1	0	0	0	0	0
38	3	3	7	1	127.38	42.46	44	1	0	1	1	0	1	1	1	AH	2017	1	0	0	0	0	0	0	1	0
43	2	2	22	1	352	176	326	1	1	1	1	0	2	1	1	AH	2017	1	0	1	0	0	0	0	0	0
56	3	2	40	1	40	20	148	1	1	1	1	0	2	1	1	AH	2017	3	1	0	0	1	0	0	1	0
46	2	2	25	1	76	38	181	0	1	1	0	0	2	1	1	AH	2017	0	0	0	0	0	0	0	0	0
49	2	2	30	0	2.5	1.25	221	0	0	0	0	0	2	1	1	AH	2017	0	0	0	0	0	0	0	0	0
59	2	2	28	0	13.06	6.53	161	1	0	0	0	0	3	1	1	AH	2017	3	1	0	1	1	0	0	0	0
57	4	4	15	1	103.48	25.87	591	1	0	1	1	0	1	1	1	AH	2017	2	1	0	0	0	1	0	0	0
50	3	2	25	1	37	18.5	201	1	1	1	1	1	1	1	1	AH	2017	1	0	0	0	0	0	1	0	0
58	3	2	37	1	15.59	7.795	139	1	0	1	1	0	3	1	1	AH	2017	1	0	0	0	0	1	0	0	0
54	1	2	35	1	25	12.5	121	1	0	0	0	0	3	1	1	AH	2017	1	0	0	1	0	0	0	0	0
50	3	2	25	1	2.175	1.0875	269	1	0	1	0	0	3	1	1	AH	2017	1	1	0	0	0	0	0	0	0
46	3	1	10	1	150	150	601	1	0	1	1	0	2	1	1	AH	2017	2	1	0	0	0	0	1	0	0
53	2	5	30	1	60	12	221	1	1	1	0	0	3	1	1	AH	2017	2	1	0	0	0	1	0	0	0
42	3	4	3	1	152.5	38.125	736	1	1	1	1	1	2	0	1	AH	2017	2	0	0	0	0	0	1	1	1
59	3	3	30	1	12	4	831	1	1	1	0	0	2	1	1	AH	2017	1	1	0	0	0	0	0	0	0
47	3	5	25	1	88.5	17.7	451	0	1	1	1	0	1	1	1	AH	2017	0	0	0	0	0	0	0	0	0
47	3	2	20	1	28	14	41	1	0	1	1	1	1	1	1	AH	2017	2	0	0	0	0	1	1	0	0
52	3	3	30	1	16	5.33333	126	0	0	0	0	0	3	1	0	AH	2017	0	0	0	0	0	0	0	0	0
52	1	2	34	0	17.68	8.84	161	0	0	1	0	0	3	1	1	AH	2017	0	0	0	0	0	0	0	0	0
51	3	2	12	1	13.2	6.6	138	1	0	1	0	0	1	1	1	AH	2017	6	1	1	0	1	1	1	1	0
56	2	4	10	1	20.5	5.125	119	0	0	1	0	0	2	1	1	AH	2017	0	0	0	0	0	0	0	0	1
43	2	2	20	1	42.6	21.3	251	1	1	0	0	0	1	1	1	AH	2017	2	0	0	1	0	0	1	0	0
54	4	2	35	0	50	25	35	0	0	1	0	0	3	1	1	AH	2017	0	0	0	0	0	0	0	0	0
49	3	1	2	1	68.3	68.3	321	1	1	0	1	0	1	1	1	JS	2017	2	1	0	0	0	1	0	0	0
50	2	2	27	0	13.2	6.6	166	0	1	1	1	0	3	1	1	AH	2017	0	0	0	0	0	0	0	0	0
59	3	2	16	1	80	40	325	1	1	1	1	0	3	1	0	AH	2017	2	0	1	0	0	0	1	0	0
57	2	4	15	1	21.8	5.45	164	1	1	1	1	1	2	1	1	AH	2017	3	0	1	1	1	0	0	0	0
70	5	4	37	1	90	22.5	201	1	1	0	1	0	1	1	1	AH	2017	1	0	1	0	0	0	0	0	0
49	4	2	6	1	69.13	34.565	411	1	0	1	1	0	1	1	1	AH	2017	4	1	0	1	1	1	0	0	0
52	3	2	12	1	31.7	15.85	501	1	0	1	1	1	2	1	1	AH	2017	4	1	1	0	1	1	0	0	0
42	3	2	3	0	210	105	1101	1	0	1	1	1	1	0	1	AH	2017	7	1	1	1	1	1	1	1	1
45	3	3	15	1	40	13.3333	321	1	1	1	0	1	1	1	1	AH	2017	5	1	0	1	1	1	0	1	0
55	3	2	29	1	30	15	161	1	0	1	0	0	2	1	1	AH	2017	7	1	1	1	1	1	1	1	0
48	5	2	30	1	53	26.5	224	1	1	1	1	1	1	0	1	AH	2017	6	1	1	1	1	1	1	0	1
53	5	2	33	1	150	75	1151	1	1	1	0	0	1	1	1	AH	2017	1	0	0	0	0	0	1	0	0
33	1	2	35	0	21.76	10.88	126	1	0	0	0	0	3	1	0	AH	2017	3	1	0	1	1	0	0	0	0
52	4	3	30	0	12.5	4.16667	51	1	0	1	0	0	3	0	0	HB	2017	4	1	1	1	0	1	0	0	0
51	2	2	20	1	80	40	318	1	1	1	0	0	3	1	1	AH	2017	1	0	0	0	1	0	0	0	0
52	2	2	35	1	7.808	3.904	151	1	0	0	0	0	3	1	1	HB	2017	1	1	0	0	0	0	0	0	0
58	4	5	37	1	83	16.6	831	0	1	0	0	0	2	0	1	HB	2017	0	0	0	0	0	0	0	0	0
47	3	2	30	1	1.28	0.64	121	1	0	1	0	0	3	1	1	AH	2017	5	1	0	0	1	1	1	1	0
55	3	2	30	1	30	15	151	1	0	1	0	0	3	1	1	HB	2017	3	1	1	0	0	1	0	0	0
48	3	4	6	0	110	27.5	471	1	1	1	0	0	2	0	1	HB	2017	3	0	1	0	0	0	1	1	1
55	1	2	30	0	32	16	186	1	0	1	0	0	3	1	1	HB	2017	1	1	0	0	0	0	0	0	0
48	4	2	25	0	25	12.5	416	1	0	0	1	0	1	1	1	HB	2017	3	1	0	0	1	0	1	0	0
42	3	1	15	1	14.985	14.985	86	1	1	1	0	0	1	1	1	HB	2017	1	1	0	0	0	0	0	0	1
34	6	4	7	1	350	87.5	311	1	0	0	1	0	1	1	1	HB	2017	2	0	0	0	0	1	1	0	0
44	5	4	8	1	8.8	2.2	81	0	0	0	0	0	2	1	1	HB	2017	0	0	0	0	0	0	0	0	0
46	3	2	23	1	6.5	3.25	94	0	0	0	1	0	1	1	1	HB	2017	0	0	0	0	0	0	0	0	0
37	4	2	4	0	26.83	13.415	233	0	0	0	1	0	1	1	1	HB	2017	0	0	0	0	0	0	0	0	0
58	3	1	20	1	700	700	3271	1	0	1	1	0	1	0	1	AH	2017	1	1	0	0	0	0	0	0	0
51	3	1	30	1	15	15	83	1	1	0	0	1	1	1	1	SD	2018	2	1	0	1	0	0	0	0	1
49	6	2	3	0	45	22.5	101	0	0	0	0	1	2	0	0	HN	2018	0	0	0	0	0	0	0	0	0
59	4	1	40	0	32	32	801	1	1	0	1	1	2	1	1	HN	2018	1	1	0	0	0	0	0	0	0
46	4	1	5	0	20.6	20.6	91	1	1	0	0	1	1	0	1	SD	2018	3	1	1	0	1	0	0	0	0
50	4	4	29	1	120	30	501	1	1	0	1	1	2	1	1	SD	2018	2	1	0	0	0	0	0	1	0
39	4	1	5	1	1182	1182	4601	1	1	1	0	1	1	0	1	SD	2018	3	1	1	0	1	0	0	0	1
47	3	3	25	0	100	33.3333	501	1	0	0	0	0	2	1	0	HN	2018	4	1	1	1	1	0	0	0	0
55	3	2	30	0	180	90	801	1	0	0	0	1	2	1	1	HN	2018	3	1	1	0	0	1	0	0	0
56	2	2	30	0	18	9	139	1	0	0	0	0	2	1	1	SX	2018	1	1	0	0	0	0	0	0	0
51	4	2	30	0	200	100	1001	1	0	0	0	0	2	1	1	HN	2018	4	1	1	1	1	0	0	0	0
50	4	2	27	0	180	90	1001	1	0	0	0	0	2	1	1	HN	2018	4	1	1	1	1	0	0	0	0
46	3	2	30	1	15	7.5	21	1	1	1	0	0	2	1	1	HN	2018	4	1	1	1	1	0	0	0	0
32	6	3	8	1	160	53.3333	131	1	0	0	1	0	2	0	1	HN	2018	4	1	0	1	0	1	1	0	0
71	2	3	3	0	1	0.333333	521	0	1	0	0	0	3	1	1	SC	2018	0	0	0	0	0	0	0	0	0
65	3	1	40	1	3	3	4001	0	0	0	1	0	3	1	1	HEB	2018	0	0	0	0	0	0	0	0	0
67	2	2	48	0	30	15	51	0	0	0	0	0	2	1	1	HN	2018	0	0	0	0	0	0	0	0	0
63	2	2	40	0	9	4.5	61	0	0	0	0	0	2	1	1	HN	2018	0	0	0	0	0	0	0	0	0
63	2	2	45	0	11	5.5	13	1	0	0	0	0	2	1	1	HN	2018	1	0	0	0	0	0	1	0	0
47	3	2	3	0	19.21	9.605	37	1	0	1	0	0	2	1	1	YN	2018	2	0	0	0	0	0	1	1	1
63	2	2	40	1	39	19.5	201	1	0	0	0	1	2	1	1	YN	2018	2	0	0	0	0	0	1	1	1
38	4	2	4	1	315	157.5	501	1	0	1	1	1	2	1	1	YN	2018	3	1	0	0	0	0	1	1	0
39	2	2	20	0	11.5	5.75	26	1	0	1	0	1	3	1	1	YN	2018	2	1	0	0	1	0	0	0	0
44	3	2	16	0	40	20	31	1	0	1	0	0	2	1	1	YN	2018	2	0	0	0	0	1	1	0	1
28	6	2	4	1	15	7.5	21	1	0	1	1	1	2	0	1	YN	2018	3	1	0	0	0	0	1	1	1
40	2	2	20	0	26	13	51	1	0	1	0	1	2	1	1	YN	2018	4	0	0	0	1	1	1	1	0
47	4	2	20	0	24	12	71	0	0	1	0	1	2	0	1	YN	2018	0	0	0	0	0	0	0	0	0
46	3	3	29	0	62.1	20.7	196	1	0	1	0	1	2	1	1	GX	2018	4	0	0	1	1	1	1	0	0
44	5	2	20	0	21.22	10.61	171	1	0	1	0	0	2	0	1	GX	2018	2	0	0	1	1	0	0	0	0
49	4	3	25	1	226.9	75.6333	136	1	1	0	1	1	1	0	1	GX	2018	2	1	0	0	0	1	0	0	0
51	4	3	30	1	166.9	55.6333	126	1	1	0	1	1	1	0	1	GX	2018	2	1	0	0	0	0	1	0	0
37	3	2	18	0	44.45	22.225	143	1	0	0	0	0	2	1	1	GX	2018	2	0	0	0	0	1	1	0	1
43	3	2	24	0	49.87	24.935	211	1	0	0	0	1	2	0	1	GX	2018	2	0	0	0	1	1	0	0	1
38	3	3	18	0	33.1	11.0333	153	1	0	0	0	1	2	1	1	GX	2018	2	0	0	0	0	1	0	1	0
57	2	3	45	0	35.605	11.8683	151	1	0	0	0	0	2	1	1	GX	2018	3	0	0	1	1	0	0	1	0
53	4	3	30	1	156.6	52.2	121	1	1	0	1	1	1	1	1	GX	2018	2	0	0	0	0	1	1	0	0
46	4	3	18	1	128.2	42.7333	96	1	1	1	1	1	1	1	1	GX	2018	2	0	0	0	0	1	1	0	0
48	3	1	5	1	13.15	13.15	51	1	0	0	0	0	2	1	1	HN	2018	4	1	1	1	0	0	1	0	0
44	3	2	10	1	32.75	16.375	361	1	1	1	0	0	2	1	1	HN	2018	3	0	1	1	0	1	0	0	0
44	4	2	20	1	70	35	21	1	0	0	0	0	1	1	1	SD	2018	1	0	0	0	0	1	0	0	0
55	4	2	22	1	140	70	4.33	1	1	0	1	0	1	0	1	HN	2018	5	1	1	0	0	1	1	1	1
42	6	5	7	1	200	40	228	1	0	1	0	1	1	0	1	SD	2018	7	1	1	1	1	1	1	1	0
52	3	2	15	1	120	60	401	1	1	1	0	0	2	1	1	HN	2018	2	1	0	0	0	1	0	0	0
36	5	2	10	0	15.2	7.6	191	1	1	1	0	0	2	0	1	HN	2018	4	1	1	0	0	1	0	1	0
32	5	4	8	1	1800	450	301	1	1	1	1	0	1	0	1	HN	2018	1	1	0	0	0	0	0	0	0
35	3	1	3	1	35	35	201	1	0	1	0	0	2	0	1	HN	2018	2	0	0	0	1	0	1	0	0
57	4	3	30	1	27	9	131	1	1	0	0	0	1	0	1	HN	2018	2	0	0	1	1	0	0	0	1
50	5	2	25	1	21	10.5	21	1	1	0	0	0	1	0	1	HN	2018	2	0	0	1	1	0	0	0	1
52	4	1	10	0	300	300	201	0	0	1	0	0	2	0	1	HN	2018	0	0	0	0	0	0	0	0	0
50	3	4	30	0	45	11.25	61	1	0	0	0	0	2	1	1	HN	2018	1	1	0	0	0	0	0	0	0
42	4	1	10	0	30	30	41	1	0	0	0	0	1	0	1	HN	2018	2	1	0	0	1	0	0	0	0
51	3	2	31	0	56	28	81	1	0	1	0	0	2	0	1	HN	2018	1	0	0	0	1	0	0	0	0
45	2	1	25	1	118	118	601	1	1	1	1	0	1	1	1	HN	2018	2	1	1	0	0	0	0	0	0
55	3	3	35	0	37	12.3333	301	1	0	0	0	0	2	1	1	HN	2018	2	0	1	0	0	0	1	0	0
34	2	1	13	0	88	88	111	0	0	1	0	0	2	1	1	YN	2018	0	0	0	0	0	0	0	0	0
41	4	1	2	0	210	210	61	1	0	1	0	0	1	1	0	YN	2018	4	0	0	1	1	1	0	1	0
50	5	1	6	1	360	360	571	1	1	1	1	0	1	1	1	YN	2018	4	1	0	1	1	0	0	1	1
57	3	1	30	1	10	10	61	1	0	0	0	0	1	0	1	SD	2018	1	0	1	0	0	0	0	0	1
50	4	2	20	1	20	10	106	1	0	1	0	0	2	0	1	SD	2018	3	1	0	1	1	0	0	0	1
63	3	1	40	1	11	11	51	1	0	1	0	1	3	1	1	SD	2018	4	1	1	1	1	0	0	0	0
75	3	3	50	1	12	4	81	1	0	0	1	1	3	1	1	SD	2018	7	1	1	1	1	1	1	1	0
51	3	2	10	0	40	20	306	1	0	1	0	1	1	0	1	SD	2018	5	1	1	1	1	1	0	0	1
52	4	2	10	1	37	18.5	251	1	0	1	0	1	1	0	1	SD	2018	2	1	1	0	0	0	0	0	0
57	3	2	40	0	13	6.5	91	1	1	1	0	0	2	0	1	SD	2018	1	0	0	0	0	0	1	0	0
44	3	2	24	1	11	5.5	56	1	0	1	1	1	1	0	1	SD	2018	2	1	0	0	1	0	0	0	1
43	3	2	25	1	100	50	81	1	1	0	1	1	1	1	1	HN	2018	4	1	0	0	0	1	1	1	1
59	4	2	40	1	420.9	210.45	2441	1	0	1	1	0	1	0	1	HB	2018	7	1	1	1	1	1	1	1	0
35	5	1	3	1	33	33	51	1	1	0	0	0	1	0	1	HB	2018	3	1	0	0	1	0	1	0	0
46	3	2	20	0	16.5	8.25	26	1	0	0	0	0	2	1	1	BJ	2018	1	0	0	0	1	0	0	0	0
51	3	2	30	0	10.8	5.4	30	1	0	0	0	0	2	1	1	BJ	2018	1	1	0	0	0	0	0	0	0
56	2	2	21	0	36	18	1651	1	0	1	0	0	2	1	1	HN	2018	3	1	0	1	1	0	0	0	1
49	5	1	9	0	3.5	3.5	61	0	0	0	0	0	1	0	1	HB	2018	0	0	0	0	0	0	0	0	0
58	4	3	35	1	15	5	106	0	0	0	1	0	2	1	0	HB	2018	0	0	0	0	0	0	0	0	0
48	4	4	25	0	13	3.25	21	1	0	0	0	1	2	1	1	HN	2018	2	1	0	1	0	0	0	0	0
48	1	2	20	0	10	5	21	0	0	0	0	0	2	1	1	HN	2018	0	0	0	0	0	0	0	0	0
62	4	4	42	0	10	2.5	11	0	0	0	0	0	2	1	1	HN	2018	0	0	0	0	0	0	0	0	0
62	4	2	40	1	10	5	11	0	0	0	0	0	2	1	1	HN	2018	0	0	0	0	0	0	0	0	0
54	3	2	30	0	10.5	5.25	41	1	1	1	0	0	2	1	1	HN	2018	2	1	0	1	0	0	0	0	0
40	5	2	7	0	95	47.5	31	1	0	0	0	0	2	0	1	HN	2018	2	1	0	0	0	1	0	0	0
47	3	2	20	0	140	70	51	1	0	0	0	0	2	1	1	HN	2018	3	0	0	1	1	1	0	0	1
52	3	2	23	0	14.4	7.2	31	1	0	1	0	0	1	1	1	HN	2018	1	0	0	0	1	0	0	0	0
29	4	3	6	0	13	4.33333	31	1	0	1	0	0	2	1	1	HN	2018	3	1	0	1	0	0	1	0	1
56	5	3	30	1	24	8	41	0	0	1	0	0	2	1	1	HN	2018	0	0	0	0	0	0	0	0	0
29	5	3	5	0	24	8	52	1	0	0	0	0	2	1	1	HN	2018	4	1	1	1	0	0	1	0	0
44	4	1	5	1	180	180	3001	0	1	1	1	0	2	0	1	HN	2018	0	0	0	0	0	0	0	0	0
49	4	1	6	1	42	42	301	1	1	0	1	0	1	0	1	HB	2018	6	1	1	1	0	1	1	1	0
56	3	2	25	1	9.2	4.6	111	1	0	0	0	0	2	1	1	HB	2018	1	0	0	0	1	0	0	0	0
48	6	1	6	1	14.8	14.8	451	1	1	0	0	0	2	0	1	HB	2018	2	1	0	0	0	0	1	0	0
57	3	1	7	1	7	7	101	0	0	1	0	0	1	1	1	CQ	2018	0	0	0	0	0	0	0	0	0
48	3	1	3	0	11	11	14	1	0	1	0	0	1	0	1	CQ	2018	4	1	0	0	1	1	0	1	1
30	5	2	6	1	50	25	16	0	1	1	0	0	2	1	1	HN	2018	0	0	0	0	0	0	0	0	0
46	3	2	20	0	45	22.5	61	1	0	0	0	0	2	1	0	SHX	2018	1	0	0	0	0	0	1	0	1
42	3	2	20	0	45	22.5	51	1	0	0	0	0	2	1	1	SHX	2018	2	0	0	1	0	0	1	0	1
46	3	2	10	0	72	36	53	1	0	1	0	0	2	0	1	SHX	2018	2	0	0	1	1	0	0	0	0
46	3	3	10	0	11.9	3.96667	9	1	0	0	0	0	1	1	1	ZJ	2018	4	0	0	1	1	0	1	1	1
47	4	3	20	1	60	20	37	1	1	0	0	0	1	1	1	ZJ	2018	4	0	1	1	1	0	1	0	0
39	4	2	12	1	14.8	7.4	11	1	0	1	0	0	2	1	1	ZJ	2018	2	0	0	1	0	1	0	0	0
53	5	3	30	1	350	116.667	171	1	1	1	1	0	1	1	1	ZJ	2018	5	1	1	1	1	1	0	0	0
53	3	3	30	1	80	26.6667	81	1	1	0	1	0	2	0	0	ZJ	2018	3	0	0	1	1	0	1	0	0
58	3	2	30	0	30	15	31	1	0	0	0	0	2	1	1	ZJ	2018	4	1	0	1	1	0	1	0	1
42	4	3	20	1	16.6	5.53333	57	1	0	0	0	0	1	1	1	SD	2018	2	1	0	1	0	0	0	0	0
60	2	3	30	1	10.65	3.55	51	1	1	1	0	0	2	1	1	SD	2018	2	1	0	0	1	0	0	0	0
36	2	3	18	1	308	102.667	61	1	0	0	0	0	1	1	1	SD	2018	1	0	0	0	1	0	0	0	0
40	3	3	20	0	14.16	4.72	26	1	1	1	0	1	1	1	1	SD	2018	1	0	0	0	0	1	0	0	0
47	2	3	30	0	49.3	16.4333	24	0	0	0	0	1	1	1	1	SD	2018	0	0	0	0	0	0	0	0	0
57	3	2	11	0	28	14	51	0	0	1	0	0	3	1	1	GZ	2018	0	0	0	0	0	0	0	0	0
50	3	4	30	1	55	13.75	151	0	0	1	0	0	3	1	1	GZ	2018	0	0	0	0	0	0	0	0	0
55	3	2	28	0	6.1	3.05	120	1	0	1	1	1	3	1	1	GZ	2018	4	1	1	1	0	0	1	0	0
46	3	4	6	1	14	3.5	96	1	0	1	0	1	3	1	1	GZ	2018	3	1	1	0	0	0	1	0	0
34	3	4	16	1	400	100	501	0	0	1	1	1	3	1	1	GZ	2018	0	0	0	0	0	0	0	0	0
46	5	2	10	1	120	60	407	1	1	0	0	0	2	0	1	JX	2018	1	1	0	0	0	0	0	0	0
48	5	3	10	1	308	102.667	1001	1	1	1	0	0	2	0	1	JX	2018	2	0	0	0	1	0	0	1	0
48	3	2	20	1	18	9	121	1	1	0	1	1	1	1	1	JX	2018	3	1	0	0	0	0	1	1	1
40	5	2	10	1	900	450	181	1	1	1	1	1	1	0	1	JX	2018	3	1	0	0	0	0	1	1	1
33	6	2	8	1	67.2	33.6	281	1	1	0	1	0	1	1	1	HUN	2018	2	1	1	0	0	0	0	0	1
49	1	2	10	1	60	30	241	1	1	0	0	0	1	1	1	HUN	2018	3	1	1	0	0	0	0	1	1
50	4	2	30	1	47.7	23.85	136	1	0	0	0	0	1	1	1	JS	2018	2	1	0	0	1	0	0	0	0
53	4	2	20	0	120	60	401	1	1	1	1	0	1	1	1	HN	2018	1	0	0	0	0	0	1	0	0
58	3	2	35	1	1282	641	3001	1	1	1	1	1	1	1	1	HN	2018	4	1	1	0	1	1	0	0	1
55	6	2	4	1	1540	770	2201	1	1	0	1	1	1	0	1	HN	2018	5	1	1	1	1	1	0	0	0
51	4	2	17	1	2320	1160	1001	1	1	0	0	0	1	1	1	HN	2018	4	1	1	0	0	1	1	0	1
53	3	2	35	0	14	7	5	1	0	1	0	0	2	1	1	SD	2018	3	1	0	1	1	0	0	0	0
47	5	2	31	0	18	9	5	1	0	1	0	0	2	1	1	SD	2018	3	1	0	1	1	0	0	0	0
53	2	2	40	0	32.5	16.25	9	1	0	1	0	0	2	1	1	SD	2018	3	1	0	1	1	0	0	0	0
31	6	1	4	0	26	26	4	1	0	0	0	1	2	1	1	SD	2018	2	0	0	1	1	0	0	0	0
29	5	2	4	0	24.5	12.25	6	1	0	1	0	1	1	1	1	SD	2018	2	0	0	1	1	0	0	0	0
55	3	2	40	0	18	9	6	1	0	0	0	0	2	1	1	SD	2018	3	1	0	1	1	0	0	0	0
42	3	2	30	0	47.5	23.75	12	1	0	1	0	1	2	1	1	SD	2018	4	0	1	1	1	1	0	0	0
29	5	2	4	0	18	9	6	1	0	0	0	0	2	0	1	SD	2018	2	0	0	1	1	0	0	0	0
30	5	2	3	1	35.5	17.75	11	1	0	1	0	1	2	1	1	SD	2018	3	1	0	1	1	0	0	0	1
39	4	2	20	0	22	11	6	1	0	1	0	0	1	1	1	SD	2018	2	0	0	1	1	0	0	0	0
47	4	2	30	0	39	19.5	11	1	0	1	0	1	2	1	1	SD	2018	3	0	0	1	1	1	0	0	0
54	3	2	35	0	18	9	7	1	0	1	0	1	2	1	1	SD	2018	3	1	1	0	0	1	0	0	0
52	3	2	40	0	33.5	16.75	7	1	0	0	0	0	2	1	1	SD	2018	2	0	0	1	1	0	0	0	0
30	5	2	5	1	32.5	16.25	7	1	0	1	0	1	1	1	1	SD	2018	3	1	0	1	1	0	0	0	0
63	3	2	40	0	11	5.5	3.1	1	0	1	0	0	2	1	1	SD	2018	3	0	0	0	1	1	1	0	0
47	3	2	30	0	22.48	11.24	7	0	0	0	0	0	2	1	0	SD	2018	0	0	0	0	0	0	0	0	0
62	3	2	45	0	11	5.5	11	1	0	1	0	0	3	1	1	SD	2018	2	0	0	1	1	0	0	0	0
43	3	2	30	0	19.5	9.75	7	1	0	1	0	1	2	1	1	SD	2018	3	1	0	1	1	0	0	0	0
75	2	2	30	0	12	6	171	1	0	1	0	0	2	1	1	JX	2018	4	1	0	1	1	1	0	0	1
40	3	1	20	0	17	17	141	1	0	1	0	0	2	1	1	JX	2018	4	1	0	1	1	1	0	0	0
45	3	2	20	0	5	2.5	171	1	0	1	0	0	2	1	1	JX	2018	4	1	0	1	1	1	0	0	1
28	6	3	5	1	20	6.66667	301	0	0	1	1	0	1	1	1	SC	2018	0	0	0	0	0	0	0	0	0
48	4	2	10	1	39	19.5	51	1	1	0	0	1	1	1	1	HUN	2018	7	1	1	1	1	1	1	1	0
56	3	3	36	1	800	266.667	501	1	0	1	1	1	2	1	1	YN	2018	1	0	0	0	0	1	0	0	0
46	3	2	26	1	220	110	51	1	1	1	1	0	1	1	1	YN	2018	1	0	0	0	0	1	0	0	0
51	3	1	32	0	645	645	108	1	0	1	1	1	1	0	1	YN	2018	3	0	0	1	1	1	0	0	0
54	4	1	34	0	2600	2600	501	0	0	1	1	0	1	1	1	YN	2018	0	0	0	0	0	0	0	0	0
56	4	1	17	0	6	6	51	0	1	0	0	0	1	0	0	YN	2018	0	0	0	0	0	0	0	0	0
47	4	1	20	1	65.2	65.2	151.4	1	0	1	0	0	1	1	1	HN	2018	3	1	0	1	1	0	0	0	0
37	4	2	2	0	1	0.5	51	1	0	1	0	0	1	1	0	HN	2018	2	1	0	0	0	0	1	0	1
48	3	2	2	0	3	1.5	201	1	0	1	1	0	2	1	1	HN	2018	3	1	0	0	0	0	1	1	1
57	4	5	4	0	53.5	10.7	111	0	0	1	0	1	1	1	1	HN	2018	0	0	0	0	0	0	0	0	1
48	2	2	3	1	38	19	521	0	1	1	1	0	1	1	0	HN	2018	0	0	0	0	0	0	0	0	0
41	4	1	21	1	270	270	1501	1	1	0	1	1	1	1	1	HB	2018	1	0	1	0	0	0	0	0	0
53	3	3	30	1	250	83.3333	1401	1	1	1	1	1	3	1	1	HB	2018	1	0	0	0	0	0	0	1	0
47	4	2	25	1	80	40	1101	1	1	1	1	1	1	1	1	HB	2018	4	1	1	0	1	0	0	1	0
50	4	2	8	1	20	10	161	1	1	1	1	0	2	1	1	SX	2018	3	1	0	1	0	0	1	0	0
43	4	1	8	1	1544.5	1544.5	1741	1	0	1	1	0	2	1	1	SX	2018	3	1	1	0	1	0	0	0	1
44	3	1	20	1	180	180	104	1	0	0	0	0	2	1	1	ZJ	2018	7	1	1	1	1	1	1	1	0
56	4	4	5	1	60	15	178	1	1	1	1	0	1	1	1	JS	2018	2	1	0	0	0	0	1	0	0
48	3	4	30	1	1210	302.5	501	1	1	1	1	1	1	1	1	HN	2018	4	0	0	1	1	1	1	0	0
44	3	2	10	1	53	26.5	361	1	1	1	0	0	2	1	1	HN	2018	3	0	1	1	0	1	0	0	0
57	4	2	37	1	28.8	14.4	281	1	0	0	0	0	2	1	1	HN	2018	1	0	0	0	0	0	1	0	1
54	4	1	3	1	7.59	7.59	121	1	0	0	0	1	1	0	1	HN	2018	3	0	1	0	0	0	1	1	0
50	3	2	17	1	124.6	62.3	41	1	0	0	1	0	1	0	1	HN	2018	2	0	1	0	0	0	1	0	1
47	1	2	4	1	150	75	81	1	0	0	1	1	2	1	1	YN	2018	4	1	1	1	1	0	0	0	1
54	2	4	10	1	300	75	2201	1	1	1	1	1	1	1	1	YN	2018	3	1	0	1	1	0	0	0	0
49	3	2	5	1	60	30	5	1	0	1	0	0	2	0	1	HN	2018	1	1	0	0	0	0	0	0	0
37	4	4	10	1	82	20.5	301	1	1	0	1	1	1	1	1	HN	2018	7	1	1	1	1	1	1	1	0
52	4	6	30	1	175	29.1667	801	1	0	1	1	0	2	1	1	HN	2018	7	1	1	1	1	1	1	1	0
48	4	2	20	1	180	90	21	1	0	1	0	0	1	1	1	HN	2018	1	1	0	0	0	0	0	0	0
55	3	4	33	1	186	46.5	1001	0	0	0	1	0	2	1	1	HN	2018	0	0	0	0	0	0	0	0	0
33	5	3	6	1	10	3.33333	61	1	0	1	0	0	1	1	1	GZ	2018	4	0	0	1	1	1	0	1	0
51	2	3	32	0	60	20	61	0	0	0	0	0	3	1	1	GZ	2018	0	0	0	0	0	0	0	0	0
50	2	2	30	1	40	20	61	1	0	1	0	0	3	1	1	GZ	2018	1	1	0	0	0	0	0	0	0
47	4	2	20	1	53	26.5	51	1	0	1	1	1	1	1	1	HN	2018	4	0	1	1	1	1	0	0	1
47	3	1	20	1	33.5	33.5	121	1	1	1	1	1	1	1	1	HN	2018	6	1	0	1	1	1	1	1	1
55	5	1	13	1	90	90	51	1	0	0	0	0	2	0	1	GD	2018	3	0	0	0	1	1	1	0	0
47	3	2	22	0	217.1	108.55	251	1	0	1	0	0	2	1	1	GD	2018	5	1	0	1	1	1	1	0	1
63	3	1	45	0	360	360	281	1	0	0	0	0	2	1	1	GD	2018	2	0	0	0	0	1	0	1	1
49	5	2	13	0	50	25	141	0	0	0	0	1	1	0	1	GD	2018	0	0	0	0	0	0	0	0	0
56	3	2	34	0	12.5	6.25	9	1	1	0	0	0	1	1	1	ZJ	2018	5	1	0	1	1	1	1	0	1
78	4	2	33	0	17	8.5	19	1	0	0	0	0	1	1	1	ZJ	2018	2	0	0	1	0	0	1	0	1
69	1	2	40	0	53	26.5	26	0	0	0	0	0	2	1	1	ZJ	2018	0	0	0	0	0	0	0	0	1
42	5	2	10	1	134	67	281	0	1	1	1	0	2	0	1	ZJ	2018	0	0	0	0	0	0	0	0	1
65	2	2	35	0	17.1	8.55	20	1	1	0	0	0	1	1	1	ZJ	2018	5	1	1	1	1	0	1	0	1
46	4	3	20	0	10.8	3.6	31	0	0	0	0	0	2	1	1	BJ	2018	0	0	0	0	0	0	0	0	0
64	4	1	40	1	34	34	16	0	0	0	0	0	3	1	1	BJ	2018	0	0	0	0	0	0	0	0	0
31	2	1	10	0	4.9	4.9	61	1	0	1	0	0	2	1	1	NMG	2018	3	1	0	1	1	0	0	0	0
51	2	1	28	0	6.25	6.25	71	1	0	1	0	0	2	1	1	NMG	2018	4	1	1	1	1	0	0	0	0
46	2	1	25	0	4.925	4.925	51	1	0	1	0	0	2	1	1	NMG	2018	3	1	0	1	1	0	0	0	0
47	3	1	20	0	6.575	6.575	61	1	0	1	0	0	2	1	1	NMG	2018	3	1	0	1	0	0	1	0	1
47	2	1	25	0	6.2	6.2	71	1	0	1	0	0	2	1	1	NMG	2018	3	1	0	1	1	0	0	0	0
41	2	1	10	0	5.25	5.25	61	1	0	1	0	0	2	1	1	NMG	2018	3	1	0	1	1	0	0	0	0
35	3	1	10	0	5.25	5.25	61	1	0	1	0	0	2	0	1	NMG	2018	3	1	0	1	1	0	0	0	0
39	2	1	10	0	4.925	4.925	51	1	0	1	0	0	2	1	1	NMG	2018	3	1	0	1	1	0	0	0	0
40	2	1	12	0	5.9	5.9	61	1	0	1	0	0	2	1	1	NMG	2018	3	1	0	1	1	0	0	0	0
40	2	1	10	0	2.925	2.925	51	1	0	1	0	0	1	1	1	NMG	2018	3	1	0	1	1	0	0	0	0
50	2	1	30	0	6.615	6.615	66	1	0	1	0	0	2	1	1	NMG	2018	3	1	1	1	0	0	0	0	0
59	2	1	30	0	5.25	5.25	61	1	0	1	0	0	2	1	1	NMG	2018	4	1	1	1	1	0	0	0	0
50	2	1	30	0	4.6	4.6	51	1	0	1	0	0	2	1	1	NMG	2018	3	1	0	1	1	0	0	0	0
45	2	1	22	0	4.6	4.6	56	1	0	0	0	0	2	1	0	NMG	2018	3	1	1	0	0	1	0	0	0
51	2	1	27	0	4.925	4.925	51	1	0	1	0	0	2	1	1	NMG	2018	3	1	0	1	1	0	0	0	0
55	2	1	27	0	7.55	7.55	71	1	0	1	0	0	2	1	1	NMG	2018	4	1	1	1	1	0	0	0	0
70	2	1	25	0	1.05	1.05	61	1	0	1	0	0	2	1	1	NMG	2018	4	1	1	1	1	0	0	0	0
50	2	1	10	0	5.9	5.9	61	1	0	1	0	0	2	1	1	NMG	2018	3	1	0	1	1	0	0	0	1
57	3	1	15	0	16.7	16.7	71	0	0	0	0	0	3	1	1	SD	2018	0	0	0	0	0	0	0	0	0
51	3	1	10	0	17.5	17.5	91	1	0	0	0	0	3	1	1	SD	2018	2	1	0	0	1	0	0	0	0
45	4	2	8	0	23	11.5	102.3	1	0	0	0	0	2	1	1	SD	2018	2	0	1	0	1	0	0	0	0
37	3	1	3	0	10.4	10.4	61	1	0	0	0	0	1	1	1	SD	2018	2	1	1	0	0	0	0	0	0
53	4	1	15	0	101	101	711	1	0	0	0	0	2	1	1	SD	2018	2	0	1	0	0	0	1	0	0
61	4	2	30	0	36	18	51	1	0	1	0	0	3	1	1	SX	2018	1	0	0	0	1	0	0	0	0
53	3	2	30	0	72	36	135	0	0	1	0	0	2	1	1	SX	2018	0	0	0	0	0	0	0	0	0
49	3	2	23	0	25	12.5	51	1	0	0	0	0	2	1	1	SX	2018	2	0	0	1	1	0	0	0	0
52	3	2	30	0	27	13.5	61	0	0	0	0	0	2	1	1	SX	2018	0	0	0	0	0	0	0	0	0
67	3	4	40	0	30	7.5	56	1	0	1	0	0	2	1	1	SX	2018	1	0	0	0	1	0	0	0	0
65	3	2	40	0	13	6.5	51	1	0	0	0	0	3	1	0	SX	2018	1	0	1	0	0	0	0	0	0
48	3	2	20	0	27	13.5	31	0	0	0	0	0	2	1	1	SX	2018	0	0	0	0	0	0	0	0	0
49	3	2	20	1	718	359	341	1	1	1	1	1	2	1	1	SX	2018	3	1	1	0	0	0	1	0	0
45	4	3	10	1	153	51	361	1	1	1	1	1	1	0	1	SD	2018	2	0	0	0	0	1	0	1	1
43	4	2	20	1	14.2	7.1	21	1	1	0	0	1	1	0	1	SD	2018	2	1	0	0	0	1	0	0	1
49	3	2	30	0	15.4	7.7	26	0	0	0	0	0	3	1	1	SD	2018	0	0	0	0	0	0	0	0	0
38	2	4	5	1	75	18.75	401	1	0	0	1	0	1	1	1	SD	2018	2	0	1	0	1	0	0	0	0
52	3	2	25	1	50	25	56	1	0	1	0	0	3	1	1	SHX	2018	3	0	1	1	0	0	1	0	0
43	4	1	10	1	38	38	91	1	0	1	0	1	1	0	1	HN	2018	7	1	1	1	1	1	1	1	0
47	3	2	20	1	45	22.5	51	1	1	0	0	0	1	0	1	HN	2018	1	0	0	0	0	0	0	1	0
42	4	3	20	1	41	13.6667	271	1	1	0	0	0	1	0	1	HN	2018	2	0	1	0	0	0	0	0	0
47	4	2	25	0	15	7.5	68	1	0	1	0	0	1	0	0	HN	2018	2	1	0	0	0	0	1	0	0
45	4	1	5	0	95	95	61	1	1	0	1	0	1	1	1	HB	2018	2	1	0	0	0	0	1	0	1
45	3	2	6	0	20.8	10.4	11	1	0	0	0	0	2	1	1	FJ	2018	2	0	0	0	0	1	1	0	0
40	3	4	20	0	24	6	31	1	1	0	0	0	2	1	1	FJ	2018	1	0	1	0	0	0	0	0	0
39	3	2	20	0	22.4	11.2	91	1	0	1	0	0	3	0	1	FJ	2018	2	0	0	1	0	0	0	1	0
61	4	2	39	0	11	5.5	16	1	0	0	0	0	3	1	1	FJ	2018	1	0	0	0	0	1	0	0	0
50	3	2	20	0	18	9	27	0	0	0	0	0	2	1	1	FJ	2018	0	0	0	0	0	0	0	0	0
48	3	2	30	0	30	15	31	1	0	0	0	0	3	1	1	FJ	2018	1	0	0	0	1	0	0	0	0
49	3	2	20	0	16	8	26	0	0	0	0	0	2	1	1	FJ	2018	0	0	0	0	0	0	0	0	0
43	4	2	10	0	26.1	13.05	41	1	0	0	0	0	1	0	1	FJ	2018	2	0	0	0	1	0	0	1	1
50	3	1	30	0	10.8	10.8	11	0	0	0	0	0	2	1	0	FJ	2018	0	0	0	0	0	0	0	0	0
46	3	2	18	0	25.2	12.6	33	0	0	0	0	0	3	1	1	FJ	2018	0	0	0	0	0	0	0	0	0
48	3	1	4	0	126.8	126.8	501	0	0	0	0	1	2	1	1	HN	2018	0	0	0	0	0	0	0	0	0
52	2	2	20	0	146.3	73.15	31	1	0	1	0	1	2	1	1	SC	2018	6	1	1	1	1	1	0	1	0
42	3	2	20	1	33.75	16.875	21	1	0	0	0	0	2	1	1	SC	2018	1	1	0	0	0	0	0	0	0
48	3	2	10	1	332.5	166.25	66	1	0	1	0	1	2	1	1	SC	2018	6	1	1	1	1	1	0	1	0
36	5	1	10	0	350	350	701	1	0	1	0	0	1	1	1	GX	2018	3	1	1	0	0	1	0	0	1
48	3	1	25	1	175	175	301	1	0	1	0	0	2	1	0	GX	2018	2	0	0	0	1	0	1	0	1
52	4	1	30	0	90	90	201	0	0	0	0	0	2	1	1	GX	2018	0	0	0	0	0	0	0	0	0
46	3	1	22	1	450	450	301	0	0	0	0	0	1	1	1	GX	2018	0	0	0	0	0	0	0	0	0
52	3	1	30	0	450	450	301	1	0	0	0	0	2	1	1	GX	2018	2	0	0	0	1	1	0	0	1
52	3	1	30	1	80	80	201	1	0	0	0	0	2	1	1	GX	2018	2	0	1	0	1	0	0	0	1
43	3	1	20	1	81	81	151	0	0	0	0	0	2	1	1	GX	2018	0	0	0	0	0	0	0	0	0
51	4	2	35	1	749.7	374.85	2101	1	1	1	1	1	1	0	1	GX	2018	4	1	1	0	0	1	0	1	0
50	4	2	10	1	195	97.5	501	1	0	1	1	0	1	1	1	HN	2018	4	1	0	1	1	1	0	0	1
51	4	2	10	1	270	135	1101	1	1	1	1	0	1	1	1	HN	2018	6	1	1	1	0	1	1	1	0
25	6	4	10	0	21	5.25	6	1	0	0	0	0	2	0	1	HN	2018	1	0	0	1	0	0	0	0	0
36	3	2	10	0	33.75	16.875	51	0	0	1	0	0	2	1	1	HN	2018	0	0	0	0	0	0	0	0	1
68	3	1	40	1	25.35	25.35	14	0	0	1	0	0	2	1	1	HN	2018	0	0	0	0	0	0	0	0	0
28	6	1	8	0	66.6	66.6	651	1	0	0	0	0	2	0	1	HN	2018	2	0	0	0	1	1	0	0	1
50	3	2	30	1	11.5	5.75	3	1	0	1	0	0	1	1	1	SD	2018	2	0	0	1	1	0	0	0	1
50	3	2	30	1	18	9	9	1	0	0	0	0	1	1	1	SD	2018	1	0	0	0	0	1	0	0	0
50	4	2	30	1	24.75	12.375	12	1	1	1	0	0	1	1	1	SD	2018	2	0	0	0	1	1	0	0	0
52	3	2	30	0	18	9	6	1	0	0	0	0	1	1	1	SD	2018	2	1	0	0	1	0	0	0	0
43	3	2	25	1	15	7.5	9	1	0	0	0	0	1	1	1	SD	2018	1	0	0	0	1	0	0	0	1
49	3	2	30	0	15	7.5	5	1	0	0	0	0	1	1	1	SD	2018	2	0	0	1	1	0	0	0	0
50	4	2	30	1	22.5	11.25	12	1	1	1	0	0	1	1	1	SD	2018	2	0	0	0	1	1	0	0	0
40	3	2	20	1	11.5	5.75	3	1	0	1	0	0	1	1	1	SD	2018	2	0	0	0	1	1	0	0	0
72	2	2	50	1	10.8	5.4	3	1	0	0	0	0	2	1	1	SD	2018	2	1	0	0	1	0	0	0	0
64	3	2	30	1	16.68	8.34	6	0	0	0	0	0	2	1	0	SD	2018	0	0	0	0	0	0	0	0	0
57	3	3	40	1	14.16	4.72	9.5	1	0	0	0	0	1	1	1	SD	2018	3	1	0	1	1	0	0	0	1
50	3	2	30	1	18	9	6	1	0	0	0	0	1	1	1	SD	2018	1	0	0	0	0	1	0	0	0
50	3	2	30	1	10	5	3	1	0	0	0	0	1	1	1	SD	2018	1	0	0	0	0	1	0	0	1
54	3	2	35	1	10.8	5.4	4	1	0	0	0	0	1	1	1	SD	2018	3	1	0	1	1	0	0	0	1
50	3	2	30	1	10	5	3	1	0	0	0	0	1	1	1	SD	2018	1	0	0	0	0	1	0	0	1
35	6	2	20	1	150	75	73	1	1	0	1	0	1	0	1	NX	2018	5	1	1	1	1	0	1	0	0
56	4	2	20	0	16	8	51	0	0	0	0	0	2	0	1	HN	2018	0	0	0	0	0	0	0	0	0
61	4	2	30	0	36	18	51	1	0	1	0	0	3	1	1	SX	2018	1	0	0	0	1	0	0	0	0
53	3	2	30	0	72	36	135	0	0	1	0	0	2	1	1	SX	2018	0	0	0	0	0	0	0	0	0
40	4	3	7	0	60	20	1001	0	0	0	0	1	2	1	1	NMG	2018	0	0	0	0	0	0	0	0	0
49	3	2	26	1	15.18	7.59	121	0	1	0	1	0	2	1	1	HN	2018	0	0	0	0	0	0	0	0	0
50	4	2	24	1	138.6	69.3	397	0	1	1	0	1	1	1	1	HN	2018	0	0	0	0	0	0	0	0	0
44	3	1	15	0	17.68	17.68	34	0	0	0	0	0	2	1	1	BJ	2018	0	0	0	0	0	0	0	0	0
54	3	2	25	0	11.1	5.55	36	0	0	0	0	0	2	1	1	BJ	2018	0	0	0	0	0	0	0	0	0
62	3	2	60	0	28.2	14.1	61	1	1	0	0	0	3	1	0	GZ	2018	1	0	0	0	0	0	1	0	0
50	3	2	30	0	85	42.5	501	1	0	1	0	1	1	1	1	YN	2018	4	0	0	1	1	1	1	0	0
50	2	2	30	0	20	10	19	1	0	1	0	0	3	1	1	GX	2018	3	1	0	0	0	1	0	1	1
49	3	2	20	0	27.5	13.75	61	1	0	0	0	0	1	1	1	HN	2018	3	1	0	1	0	0	0	1	0
58	3	3	8	1	476	158.667	1501	1	0	0	1	1	1	1	1	HN	2018	1	1	0	0	0	0	0	0	0
34	4	2	10	0	600	300	501	1	1	1	1	1	1	1	1	GX	2018	2	0	0	1	1	0	0	0	0
43	3	3	10	1	65	21.6667	261	1	1	1	1	0	3	1	1	GX	2018	4	0	1	1	1	1	0	0	0
26	5	2	3	0	18	9	201	0	0	0	0	0	2	1	1	GX	2018	0	0	0	0	0	0	0	0	0
46	5	3	2	0	100	33.3333	101	1	0	0	0	0	1	1	1	GX	2018	3	1	0	1	0	1	0	0	0
44	4	2	10	0	8	4	51	1	1	1	0	0	2	0	1	GX	2018	2	0	0	1	1	0	0	0	1
36	4	2	5	1	50	25	121	1	1	1	1	0	1	1	1	GX	2018	3	1	1	0	0	0	0	1	0
36	4	2	15	0	160	80	251	1	0	1	0	1	1	1	1	GX	2018	6	0	1	1	1	1	1	1	1
40	5	2	8	0	20	10	151	1	1	1	1	1	2	1	0	GX	2018	2	0	0	0	0	0	1	1	0
42	4	3	10	0	800	266.667	1001	1	1	0	0	0	1	0	1	GX	2018	6	1	1	1	1	1	1	0	0
30	5	2	6	0	800	400	1301	1	0	0	1	1	1	0	0	GX	2018	3	0	0	0	0	1	1	1	0
34	3	1	3	1	200	200	119	0	1	0	0	0	1	1	0	GX	2018	0	0	0	0	0	0	0	0	0
48	3	1	18	1	600	600	1301	1	1	1	0	1	1	0	1	GX	2018	7	1	1	1	1	1	1	1	1
37	4	2	10	1	338.4	169.2	379	1	1	1	1	0	2	0	1	GX	2018	7	1	1	1	1	1	1	1	0
34	6	1	3	0	600	600	3001	1	0	0	1	0	2	0	1	GX	2018	3	1	0	0	0	1	1	0	1
57	4	2	30	1	47.16	23.58	321	1	0	1	0	0	1	1	1	HB	2019	4	0	0	1	1	1	1	0	0
59	3	2	30	1	12.8	6.4	71	1	1	0	0	0	3	1	0	HB	2019	1	0	0	0	1	0	0	0	0
48	4	4	10	1	60	15	371	1	0	1	0	0	1	1	1	HB	2019	1	0	0	0	0	1	0	0	0
69	2	2	11	1	18	9	152	0	0	0	0	0	3	0	1	HB	2019	0	0	0	0	0	0	0	0	0
42	4	3	0	0	200	66.6667	401	0	0	1	1	0	3	0	1	HB	2019	0	0	0	0	0	0	0	0	0
51	3	2	25	1	14.3	7.15	101	1	1	0	0	0	1	0	0	HB	2019	1	0	0	0	0	1	0	0	0
52	3	1	20	1	8.5	8.5	61	1	0	0	0	0	1	0	1	HB	2019	1	0	0	0	1	0	0	0	0
56	4	2	35	1	48	24	427	1	1	0	1	0	1	1	0	HB	2019	3	1	1	0	0	0	0	1	0
50	4	2	21	1	70	35	921	1	0	1	0	0	1	0	1	HB	2019	1	1	0	0	0	0	0	0	0
54	3	2	35	1	47	23.5	321	1	1	1	1	0	1	1	0	HB	2019	2	0	0	0	1	0	1	0	0
59	3	2	30	1	39	19.5	121	0	0	0	0	0	3	1	1	HB	2019	0	0	0	0	0	0	0	0	0
53	3	2	30	1	18.179	9.0895	54	1	0	0	1	0	1	1	1	HB	2019	1	0	0	1	0	0	0	0	0
58	3	5	35	1	629.4	125.88	1531	1	1	0	0	0	2	1	1	HB	2019	4	1	1	1	0	1	0	0	0
44	3	2	17	1	100	50	301	1	0	1	0	1	1	0	1	HB	2019	1	1	0	0	0	0	0	0	0
61	3	1	7	1	40	40	51	1	1	0	1	0	3	0	1	HB	2019	2	1	0	0	1	0	0	0	0
53	3	2	31	1	20.16	10.08	161	0	0	1	0	0	2	1	1	HB	2019	0	0	0	0	0	0	0	0	0
61	4	1	11	0	1800	1800	241	0	0	1	1	1	1	1	1	HB	2019	0	0	0	0	0	0	0	0	0
45	3	2	27	0	70	35	261	1	0	0	0	0	1	1	1	HB	2019	2	0	0	0	1	1	0	0	1
50	3	2	10	1	40	20	41	1	0	0	0	1	1	1	1	HB	2019	1	0	0	0	0	0	1	0	1
61	4	2	40	1	10	5	58	1	1	0	1	0	2	1	1	HB	2019	6	1	0	1	1	1	1	1	0
38	4	1	4	1	40.5	40.5	293	0	0	0	0	1	2	1	1	HB	2019	0	0	0	0	0	0	0	0	0
37	3	4	8	0	200	50	201	0	0	1	1	0	1	0	1	HB	2019	0	0	0	0	0	0	0	0	0
47	5	1	30	1	5	5	66	0	0	1	0	0	1	0	0	HB	2019	0	0	0	0	0	0	0	0	0
52	2	1	12	1	9.45	9.45	70	1	1	0	0	0	2	1	1	HB	2019	1	1	0	0	0	0	0	0	0
53	3	2	10	1	10	5	201	1	0	0	0	0	1	1	1	HB	2019	1	1	0	0	0	0	0	0	1
63	2	1	10	1	11.3	11.3	90	0	1	0	0	0	3	1	0	HB	2019	0	0	0	0	0	0	0	0	0
57	3	1	26	1	7.23	7.23	54	1	0	0	0	0	3	1	1	HB	2019	1	0	1	0	0	0	0	0	0
59	3	2	38	1	28.9	14.45	131	1	0	0	0	0	1	1	1	HB	2019	5	1	1	0	1	1	1	0	0
50	2	1	34	1	21.6	21.6	201	1	0	1	0	0	3	1	1	HB	2019	3	0	0	1	1	0	0	1	0
57	4	3	15	1	56.6	18.8667	382	1	0	0	0	1	1	0	1	HB	2019	3	1	1	0	1	0	0	0	1
47	3	2	5	1	100	50	361	1	1	1	0	0	2	0	1	HB	2019	1	1	0	0	0	0	0	0	0
50	4	3	20	1	122.6	40.8667	601	1	0	0	0	0	2	0	1	HB	2019	5	1	1	1	0	1	1	0	0
60	4	4	29	1	517	129.25	301	1	1	1	1	0	1	1	1	HB	2019	6	1	1	0	1	1	1	1	0
59	3	4	30	1	386	96.5	2751	1	1	1	1	1	1	0	1	HB	2019	7	1	1	1	1	1	1	1	1
67	3	2	40	1	12	6	186	0	0	0	1	0	3	1	0	HB	2019	0	0	0	0	0	0	0	0	0
56	2	2	30	1	15	7.5	66	0	1	0	0	0	3	1	1	HB	2019	0	0	0	0	0	0	0	0	0
27	6	3	2	1	56.6	18.8667	151	1	0	0	0	0	2	1	1	HB	2019	2	1	0	0	0	0	0	1	0
65	2	3	50	0	17	5.66667	161	1	1	0	1	0	3	1	1	HB	2019	2	0	0	0	1	0	1	0	0
57	3	4	39	1	11	2.75	101	0	1	1	0	0	2	1	1	HB	2019	0	0	0	0	0	0	0	0	0
57	4	2	40	1	33.6	16.8	61	1	1	1	0	0	2	0	1	HB	2019	1	0	0	0	0	0	1	0	0
42	3	2	11	1	40	20	661	1	1	0	0	0	2	0	1	HB	2019	2	1	0	0	1	0	0	0	0
53	3	1	7	1	26	26	114	1	0	1	0	0	1	1	1	HB	2019	1	0	0	0	1	0	0	0	0
31	3	6	9	1	286	47.6667	201	1	1	1	1	0	2	0	1	HB	2019	2	1	0	0	0	1	0	0	1
52	1	2	30	1	13	6.5	101	1	1	1	1	0	2	0	1	HB	2019	1	0	0	0	1	0	0	0	0
40	4	3	4	1	21	7	341	1	0	1	0	0	1	1	1	HB	2019	4	1	0	1	1	1	0	0	1
50	2	2	30	1	15.5	7.75	101	1	1	1	0	0	2	1	1	HB	2019	5	1	1	1	1	1	0	0	0
63	5	2	6	0	25	12.5	241	0	1	1	0	0	1	0	1	HB	2019	0	0	0	0	0	0	0	0	0
55	3	1	30	1	0.1375	0.1375	61	1	0	0	1	0	3	1	0	HB	2019	1	0	0	0	1	0	0	0	0
58	5	2	33	1	24.44	12.22	91	0	0	0	1	0	1	1	1	HB	2019	0	0	0	0	0	0	0	0	0
50	3	2	29	0	19.99	9.995	54	1	1	0	0	0	3	1	1	HB	2019	3	1	0	0	1	1	0	0	0
63	1	1	50	0	6	6	121	1	0	1	0	0	3	1	1	HB	2019	3	0	0	1	1	1	0	0	1
43	3	2	4	0	50	25	47	1	0	1	0	0	1	1	0	HB	2019	2	1	0	1	0	0	0	0	1
57	4	2	20	0	14	7	101	0	1	0	1	0	2	1	0	HB	2019	0	0	0	0	0	0	0	0	0
57	3	2	30	1	18.8	9.4	161	1	0	1	0	0	3	1	0	HB	2019	3	1	0	0	1	0	1	0	0
60	3	2	40	1	12	6	241	0	0	0	0	0	3	1	1	HB	2019	0	0	0	0	0	0	0	0	0
43	3	2	5	1	13	6.5	151	1	1	0	0	0	1	1	1	HB	2019	3	1	0	0	1	1	0	0	0
58	3	2	23	1	12.8	6.4	81	0	0	0	1	0	2	1	1	HB	2019	0	0	0	0	0	0	0	0	0
61	4	2	40	1	8.64	4.32	61	1	0	0	1	1	2	1	1	HB	2019	3	1	0	1	1	0	0	0	0
62	2	2	10	1	12.8	6.4	117	1	1	1	0	0	3	1	1	HB	2019	1	0	0	0	0	0	1	0	0
52	5	2	35	0	48	24	341	1	1	0	0	1	1	0	1	HB	2019	3	1	0	0	1	0	1	0	0
54	2	2	2	1	96.72	48.36	311	0	0	1	1	0	2	1	1	HB	2019	0	0	0	0	0	0	0	0	0
59	3	2	34	1	23.8	11.9	121	1	1	1	0	0	3	1	1	HB	2019	2	1	0	0	1	0	0	0	0
54	3	2	5	1	4.815	2.4075	121	1	0	1	0	1	1	1	1	HB	2019	1	0	0	0	1	0	0	0	0
52	3	2	10	1	42.6	21.3	197	1	1	0	0	0	2	1	1	HB	2019	1	0	0	0	1	0	0	0	0
59	3	3	29	1	13	4.33333	139	1	0	1	0	0	2	1	1	HB	2019	2	1	0	0	1	0	0	0	0
52	3	2	36	0	14.649	7.3245	91	0	1	0	0	0	2	1	0	HB	2019	0	0	0	0	0	0	0	0	0
59	4	2	40	1	76.5	38.25	81	0	0	0	0	0	1	0	0	HB	2019	0	0	0	0	0	0	0	0	0
56	1	2	20	1	110	55	101	1	0	1	0	0	3	1	1	HB	2019	4	1	0	1	1	1	0	0	0
53	3	1	30	0	46.6	46.6	370	1	1	1	0	0	3	1	0	HB	2019	1	0	1	0	0	0	0	0	0
44	3	2	25	1	60	30	971	1	1	1	0	0	2	1	1	HB	2019	4	1	0	1	1	1	0	0	0
54	3	2	40	1	18.5	9.25	67	0	0	0	0	0	2	1	1	HB	2019	0	0	0	0	0	0	0	0	0
48	3	1	10	1	75	75	251	1	0	1	0	0	1	1	1	HB	2019	3	1	0	1	1	0	0	0	1
52	2	2	35	1	22.08	11.04	191	1	0	1	0	0	2	1	1	HB	2019	1	0	0	0	1	0	0	0	0
57	3	3	30	0	73.7	24.5667	351	1	1	1	0	0	2	1	1	HB	2019	4	1	1	0	0	1	1	0	0
34	1	2	8	1	45	22.5	61	1	1	1	0	0	2	1	0	HB	2019	4	1	0	1	1	0	1	0	0
32	4	1	3	0	30	30	251	0	0	1	0	0	2	0	1	HB	2019	0	0	0	0	0	0	0	0	0
34	3	2	4	1	18	9	131	1	1	1	0	0	1	1	1	HB	2019	2	0	0	1	1	0	0	0	0
59	3	2	43	1	10.22	5.11	81	1	0	0	0	0	1	1	1	HB	2019	1	0	0	0	1	0	0	0	0
47	3	2	20	1	40	20	301	1	0	0	0	0	1	1	1	HB	2019	2	0	0	1	1	0	0	0	0
50	3	2	30	1	65	32.5	401	1	1	0	1	0	1	1	0	HB	2019	1	0	0	1	0	0	0	0	1
28	5	2	3	1	82	41	201	1	1	0	0	1	1	0	1	HB	2019	6	1	1	1	1	0	1	1	0
41	3	2	5	1	100	50	301	1	1	1	0	0	1	0	1	HB	2019	3	0	1	0	1	1	0	0	1
49	3	1	30	1	6.25	6.25	51	1	1	0	0	0	3	1	1	HB	2019	3	1	0	0	1	1	0	0	0
39	3	1	15	1	10	10	81	0	1	0	0	0	1	0	1	HB	2019	0	0	0	0	0	0	0	0	0
68	3	2	40	1	8.26	4.13	52	1	0	0	1	0	3	1	1	HB	2019	3	1	1	1	0	0	0	0	0
36	3	2	3	0	28.4	14.2	101	0	1	1	0	0	2	1	1	HB	2019	0	0	0	0	0	0	0	0	0
51	3	2	11	1	7.2	3.6	81	1	0	0	0	1	1	1	1	HB	2019	5	1	1	1	1	0	1	0	1
57	2	1	20	1	7.16	7.16	83	0	0	1	0	0	2	1	1	HB	2019	0	0	0	0	0	0	0	0	0
47	3	2	6	1	40	20	221	1	0	1	1	0	1	1	1	HB	2019	1	0	0	0	1	0	0	0	0
46	6	1	5	1	15	15	214	1	0	1	0	0	1	0	1	HB	2019	3	1	0	1	0	1	0	0	0
54	3	2	22	1	15	7.5	401	1	1	0	0	0	2	1	1	HB	2019	1	0	0	1	0	0	0	0	0
64	4	2	15	1	190	95	721	1	1	1	0	0	3	1	1	HB	2019	1	1	0	0	0	0	0	0	0
57	3	2	8	1	25	12.5	253	1	1	1	0	0	2	1	1	HB	2019	4	1	0	0	1	1	1	0	1
35	3	2	7	1	6	3	56	1	1	0	0	0	2	1	1	HB	2019	2	0	0	0	1	0	0	1	0
39	5	4	9	1	200	50	501	1	1	1	0	1	1	1	1	HB	2019	2	0	0	0	1	0	0	1	1
52	5	2	30	1	3.65	1.825	111	1	1	1	0	0	2	0	1	HB	2019	3	0	0	1	0	1	1	0	1
59	3	2	40	1	11.1	5.55	246	1	0	1	1	0	1	1	1	HB	2019	4	1	0	1	1	1	0	0	0
63	3	2	36	1	15.32	7.66	90	0	0	0	0	0	3	1	1	HB	2019	0	0	0	0	0	0	0	0	0
49	2	2	7	0	15	7.5	13.8	1	0	1	0	0	1	0	1	HB	2019	2	0	0	0	1	1	0	0	1
62	3	2	30	1	4	2	63	1	0	0	0	0	3	1	1	HB	2019	3	1	0	1	1	0	0	0	0
44	5	1	5	1	19	19	181	1	1	0	0	0	2	0	1	HB	2019	1	0	0	0	1	0	0	0	0
47	2	2	5	1	28	14	351	1	0	1	0	0	1	1	1	HB	2019	3	0	0	1	1	0	1	0	0
43	3	1	15	1	24	24	101	1	1	1	0	0	1	1	1	HB	2019	1	0	0	0	0	0	1	0	0
39	3	2	10	1	5.5	2.75	53	1	0	1	0	0	2	1	1	HB	2019	2	1	0	1	0	0	0	0	0
53	2	2	40	1	25	12.5	251	1	0	1	1	0	2	1	1	HB	2019	2	1	0	0	0	1	0	0	0
52	3	2	30	0	17.5	8.75	251	1	1	1	0	0	1	1	1	HB	2019	6	1	0	1	1	1	1	1	0
47	3	1	5	1	24	24	201	1	0	0	0	0	1	1	1	HB	2019	2	0	0	0	0	1	1	0	0
34	4	4	16	0	50	12.5	62	0	1	1	1	0	1	0	1	HB	2019	0	0	0	0	0	0	0	0	0
51	3	2	30	1	9.8	4.9	301	1	0	0	0	0	1	1	1	HB	2019	1	1	0	0	0	0	0	0	0
58	3	1	16	1	71	71	1001	1	1	1	0	1	1	1	1	HB	2019	1	0	0	0	0	0	1	0	0
46	6	1	4	0	26	26	61	1	0	0	0	0	1	0	1	HB	2019	2	1	0	0	0	0	1	0	0
50	4	2	4	1	27	13.5	311	1	0	1	0	0	1	1	1	HB	2019	1	0	0	0	0	0	1	0	0
44	4	2	22	0	4	2	63	0	0	0	0	0	1	0	1	HB	2019	0	0	0	0	0	0	0	0	0
38	3	2	14	1	821	410.5	3301	1	1	1	0	1	2	1	1	HB	2019	2	1	0	0	0	0	1	0	0
34	6	1	2	0	350	350	261	1	1	0	0	0	2	0	1	HB	2019	2	0	1	0	0	0	1	0	1
54	3	2	39	0	15	7.5	404	0	0	0	0	0	1	1	0	HB	2019	0	0	0	0	0	0	0	0	0
56	3	3	20	1	14	4.66667	1076	1	1	0	1	0	2	1	1	HB	2019	1	1	0	0	0	0	0	0	0
58	4	2	40	1	20	10	301	1	1	1	0	0	1	1	1	HB	2019	1	1	0	0	0	0	0	0	0
50	4	2	30	1	19.8	9.9	311	1	0	0	0	0	2	1	1	HB	2019	1	1	0	0	0	0	0	0	0
58	4	2	7	1	4.8	2.4	171	0	0	1	0	0	2	0	1	HB	2019	0	0	0	0	0	0	0	0	0
50	3	2	30	1	10	5	101	1	0	0	0	1	2	1	1	HB	2019	1	0	0	0	0	0	1	0	0
49	3	2	25	1	13.2	6.6	201	0	0	0	0	0	3	1	1	HB	2019	0	0	0	0	0	0	0	0	0
54	4	2	30	1	37	18.5	325	0	0	1	1	0	1	1	0	HB	2019	0	0	0	0	0	0	0	0	0
51	3	3	30	0	127	42.3333	521	1	1	1	1	0	1	0	1	HB	2019	1	0	0	0	0	0	1	0	0
39	6	3	4	1	203	67.6667	351	0	1	1	0	1	1	1	0	HB	2019	0	0	0	0	0	0	0	0	0
39	3	1	8	1	9.5	9.5	1361	0	0	1	0	0	1	1	1	HB	2019	0	0	0	0	0	0	0	0	0
50	2	2	38	1	59.5	29.75	701	1	1	1	0	0	1	1	1	HB	2019	4	1	1	1	1	0	0	0	0
52	2	2	20	0	21	10.5	201	1	1	1	0	0	1	1	1	HB	2019	1	0	0	0	1	0	0	0	0
51	3	2	40	1	15.3	7.65	171	1	0	1	0	0	2	1	1	HB	2019	1	0	0	1	0	0	0	0	0
66	5	2	5	0	8.7	4.35	501	0	1	1	0	0	1	0	1	HB	2019	0	0	0	0	0	0	0	0	0
49	1	2	3	0	10	5	25	1	1	1	0	0	2	1	1	HB	2019	1	0	0	0	1	0	0	0	0
49	3	2	4	1	20.086	10.043	241	1	0	0	1	0	1	1	1	HB	2019	2	1	0	0	0	1	0	0	0
52	6	2	20	1	76	38	51	1	1	1	0	0	1	0	1	HB	2019	3	0	0	1	1	1	0	0	0
51	3	2	30	1	6	3	51	1	0	1	0	0	1	1	1	HB	2019	1	1	0	0	0	0	0	0	0
60	2	2	40	1	25.18	12.59	281	1	0	0	0	0	1	0	1	HB	2019	2	0	0	1	1	0	0	0	0
59	3	2	8	1	26	13	201	1	1	0	1	0	2	1	1	HB	2019	4	1	1	0	1	0	1	0	0
67	5	2	5	1	18	9	61	1	1	0	0	0	1	0	1	HB	2019	2	0	0	0	0	0	1	1	1
57	3	5	3	1	24	4.8	501	1	1	1	0	1	1	1	1	HB	2019	2	0	0	0	0	1	0	1	1
59	4	1	40	1	8	8	521	0	1	0	0	0	2	0	1	HB	2019	0	0	0	0	0	0	0	0	0
48	3	1	20	1	109.6	109.6	1001	1	1	1	0	1	1	1	0	HB	2019	3	0	1	0	0	1	0	1	0
63	3	1	40	1	7.27	7.27	91	0	1	0	0	0	1	1	1	HB	2019	0	0	0	0	0	0	0	0	0
48	2	2	10	1	20	10	231	1	0	0	0	0	3	1	1	HB	2019	1	1	0	0	0	0	0	0	0
58	3	1	5	1	35.44	35.44	281	1	0	1	0	0	1	1	1	HB	2019	4	1	0	0	1	1	0	1	0
47	3	2	25	1	895.2	447.6	1601	1	1	1	0	1	1	1	0	HB	2019	6	1	1	1	0	1	1	1	1
46	2	1	30	1	11.8	11.8	104	0	0	0	0	0	3	1	1	HB	2019	0	0	0	0	0	0	0	0	0
52	3	2	20	1	73.2	36.6	451	1	1	0	0	1	1	1	1	HB	2019	7	1	1	1	1	1	1	1	1
61	2	2	45	0	16	8	146	0	1	0	1	0	1	1	1	HB	2019	0	0	0	0	0	0	0	0	0
43	2	1	23	0	9	9	221	0	1	1	0	0	2	1	0	HB	2019	0	0	0	0	0	0	0	0	0
51	3	2	30	1	16	8	144.84	0	0	1	0	0	2	1	1	HB	2019	0	0	0	0	0	0	0	0	0
57	3	2	7	1	300	150	3401	0	1	1	1	1	1	1	1	HB	2019	0	0	0	0	0	0	0	0	0
51	3	3	11	1	135	45	1021	1	0	1	0	0	1	0	1	HB	2019	5	1	1	1	1	1	0	0	0
41	3	2	25	1	45.58	22.79	471	1	0	1	0	0	1	1	1	HB	2019	2	1	0	0	1	0	0	0	1
56	4	1	39	1	22	22	261	1	0	1	1	0	3	1	1	HB	2019	4	1	0	0	1	0	1	1	0
54	4	1	39	0	18.8	18.8	166	1	1	0	0	0	1	1	1	HB	2019	5	1	1	1	0	0	1	1	0
59	4	2	40	1	13	6.5	41	0	1	0	0	0	2	1	1	HB	2019	0	0	0	0	0	0	0	0	0
47	4	2	4	1	1248	624	1701	1	1	1	1	0	1	0	1	HB	2019	2	1	0	0	0	0	1	0	1
43	4	1	20	1	55	55	253	1	0	1	1	0	2	0	0	AH	2014	2	1	1	0	0	0	0	0	0
51	4	2	30	1	31.124	15.562	100	0	0	0	1	0	1	1	1	HB	2017	0	0	0	0	0	0	0	0	0
